# Supplementary material for: Tetra­kis[3,5-bis­(trifluoro­meth­yl)phenyl]tin(IV)
Source: Acta Crystallogr Sect E Struct Rep Online. 2009 Jun 6;65(Pt 7):m704. doi: 10.1107/S1600536809019588 (PMC2969316; doi:10.1107/S1600536809019588)
Supplement: Supplementary file 1 [file e-65-0m704-sup1.cif]

##############################################################################
###                                                                        ###
###        Electronic paper (Acta Crystallographica Section E)             ###
###                                                                        ###
##############################################################################
#                                                                            #
# This CIF contains the data in a paper accepted for publication in Acta     #
# Crystallographica Section E. It conforms to the requirements of Notes      #
# for Authors for Section E, and has been peer reviewed under the auspices   #
# of the IUCr Commission on Journals.                                        #
#                                                                            #
# Full details of the Crystallographic Information File format               #
# are given in the paper "The Crystallographic Information File (CIF):       #
# a New Standard Archive File for Crystallography" by S. R. Hall, F. H.      #
# Allen and I. D. Brown [Acta Cryst. (1991), A47, 655-685].                  #
#                                                                            #
# The current version of the core CIF dictionary is obtainable from          #
# ftp://ftp.iucr.org/pub/cif_core.dic. The current version number is 2.4.    #
#                                                                            #
# Software is freely available for graphical display of the structure(s) in  #
# this CIF.  For information consult the CIF home page http://www.iucr.org/  #
# cif/home.html                                                              #
#                                                                            #
# This file may be used for bona fide research purposes within the           #
# scientific community so long as proper attribution is given to the journal # 
# article from which it was obtained.                                        #
#                                                                            #
##############################################################################
                                             
data_global
_audit_creation_method     SHELXTL-V6.0
_journal_date_recd_electronic     2009-05-21
_journal_date_accepted     2009-05-22
_journal_name_full     'Acta Crystallographica, Section E'
_journal_year     2009
_journal_volume     65
_journal_issue      7
_journal_page_first     m704
_journal_page_last     m704
_journal_paper_category     QM
_journal_coeditor_code     PK2165
_publ_contact_author_name     'Dr Lough, Alan J.'
_publ_contact_author_address
;
Department of Chemistry
University of Toronto
Toronto
Ontario
Canada M5S 3H6
;
_publ_contact_author_email     alough@chem.utoronto.ca
_publ_contact_author_fax     '416 978 8775'
_publ_contact_author_phone     '416 978 6275'
_publ_section_title
;
Tetrakis[3,5-bis(trifluoromethyl)phenyl]tin(IV)
;
loop_
    _publ_author_name
    _publ_author_address
    'Foucher, Daniel'
;
Department of Chemistry and Biology
Ryerson University
Toronto
Ontario
Canada M5B 2K3
;
    'Miles, Damion'
;
Department of Chemistry and Biology
Ryerson University
Toronto
Ontario
Canada M5B 2K3
;
    'Lough, Alan J.'
;
Department of Chemistry
University of Toronto
Toronto
Ontario
Canada M5S 3H6
;
data_I
_chemical_name_systematic
;
Tetrakis[3,5-bis(trifluoromethyl)phenyl]tin(IV)
;
_chemical_name_common     ?
_chemical_formula_moiety     'C32 H12 F24 Sn'
_chemical_formula_sum     'C32 H12 F24 Sn'
_chemical_formula_iupac     '[Sn (C8 H3 F6)4]'
_chemical_formula_weight     971.11
_chemical_melting_point     ?
_symmetry_cell_setting     monoclinic
_symmetry_space_group_name_H-M     'C 2/c'
_symmetry_space_group_name_Hall     '-C 2yc'
loop_
    _symmetry_equiv_pos_as_xyz
    'x, y, z'
    '-x, y, -z+1/2'
    'x+1/2, y+1/2, z'
    '-x+1/2, y+1/2, -z+1/2'
    '-x, -y, -z'
    'x, -y, z-1/2'
    '-x+1/2, -y+1/2, -z'
    'x+1/2, -y+1/2, z-1/2'
_cell_length_a     17.3506(8)
_cell_length_b     20.8038(11)
_cell_length_c     9.8944(3)
_cell_angle_alpha     90.00
_cell_angle_beta     109.998(3)
_cell_angle_gamma     90.00
_cell_volume     3356.1(3)
_cell_formula_units_Z     4
_cell_measurement_reflns_used     10930
_cell_measurement_theta_min     2.9
_cell_measurement_theta_max     27.5
_cell_measurement_temperature     150.0(10)
_exptl_crystal_description     block
_exptl_crystal_colour     colourless
_exptl_crystal_size_max     0.28
_exptl_crystal_size_mid     0.24
_exptl_crystal_size_min     0.12
_exptl_crystal_density_diffrn     1.922
_exptl_crystal_density_meas     ?
_exptl_crystal_density_method     'not measured'
_exptl_crystal_F_000     1880
_exptl_absorpt_coefficient_mu     0.920
_exptl_absorpt_correction_type     multi-scan
_exptl_absorpt_process_details     '(SORTAV; Blessing, 1995)'
_exptl_absorpt_correction_T_min     0.798
_exptl_absorpt_correction_T_max     0.897
_exptl_special_details
;
;
_diffrn_ambient_temperature     150(2)
_diffrn_radiation_type     MoK\a
_diffrn_radiation_wavelength     0.71073
_diffrn_radiation_source     'fine-focus sealed tube'
_diffrn_radiation_monochromator     graphite
_diffrn_measurement_device_type     'Nonius KappaCCD'
_diffrn_measurement_method     '\f scans and \w scans with \k offsets'
_diffrn_detector_area_resol_mean     9
_diffrn_reflns_number     10930
_diffrn_reflns_av_R_equivalents     0.0382
_diffrn_reflns_av_sigmaI/netI     0.0478
_diffrn_reflns_theta_min     2.94
_diffrn_reflns_theta_max     27.48
_diffrn_reflns_theta_full     27.48
_diffrn_measured_fraction_theta_max     0.990
_diffrn_measured_fraction_theta_full     0.990
_diffrn_reflns_limit_h_min     -22
_diffrn_reflns_limit_h_max     20
_diffrn_reflns_limit_k_min     -24
_diffrn_reflns_limit_k_max     26
_diffrn_reflns_limit_l_min     -10
_diffrn_reflns_limit_l_max     12
_diffrn_standards_number     0
_diffrn_standards_interval_count     .
_diffrn_standards_interval_time     .
_diffrn_standards_decay_%     ?
_refine_special_details
;
Refinement of <i>F</i>^2^ against ALL reflections. The weighted <i>R</i>-factor
<i>wR</i> and goodness of fit <i>S</i> are based on <i>F</i>^2^, conventional
<i>R</i>-factors <i>R</i> are based on <i>F</i>, with <i>F</i> set to zero for
negative <i>F</i>^2^. The threshold expression of <i>F</i>^2^ >
\s(<i>F</i>^2^) is used only for calculating <i>R</i>-factors(gt) <i>etc</i>.
and is not relevant to the choice of reflections for refinement.
<i>R</i>-factors based on <i>F</i>^2^ are statistically about twice as large
as those based on <i>F</i>, and <i>R</i>- factors based on ALL data will be
even larger.
;
_reflns_number_total     3818
_reflns_number_gt     3142
_reflns_threshold_expression     I>2\s(I)
_refine_ls_structure_factor_coef     Fsqd
_refine_ls_matrix_type     full
_refine_ls_R_factor_all     0.0577
_refine_ls_R_factor_gt     0.0406
_refine_ls_wR_factor_gt     0.0880
_refine_ls_wR_factor_ref     0.0972
_refine_ls_goodness_of_fit_ref     1.058
_refine_ls_restrained_S_all     1.058
_refine_ls_number_reflns     3818
_refine_ls_number_parameters     314
_refine_ls_number_restraints     211
_refine_ls_hydrogen_treatment     constr
_refine_ls_weighting_scheme     calc
_refine_ls_weighting_details
       'calc w = 1/[\s^2^(Fo^2^)+(0.0382P)^2^+9.7798P] where P=(Fo^2^+2Fc^2^)/3'
_atom_sites_solution_hydrogens     geom
_atom_sites_solution_primary     direct
_atom_sites_solution_secondary     difmap
_refine_ls_shift/su_max     0.001
_refine_ls_shift/su_mean     0.000
_refine_diff_density_max     1.796
_refine_diff_density_min     -0.692
_refine_ls_extinction_method     none
_refine_ls_extinction_coef     ?
loop_
    _atom_type_symbol
    _atom_type_description
    _atom_type_scat_dispersion_real
    _atom_type_scat_dispersion_imag
    _atom_type_scat_source
    'C' 'C' 0.0033 0.0016
                         'International Tables Vol C Tables 4.2.6.8 and 6.1.1.4'
    'H' 'H' 0.0000 0.0000
                         'International Tables Vol C Tables 4.2.6.8 and 6.1.1.4'
    'F' 'F' 0.0171 0.0103
                         'International Tables Vol C Tables 4.2.6.8 and 6.1.1.4'
    'Sn' 'Sn' -0.6537 1.4246
                         'International Tables Vol C Tables 4.2.6.8 and 6.1.1.4'
_computing_data_collection     'COLLECT (Nonius, 2002)'
_computing_cell_refinement     'DENZO-SMN (Otwinowski & Minor, 1997)'
_computing_data_reduction     'DENZO-SMN (Otwinowski & Minor, 1997)'
_computing_structure_solution     'SIR92 (Altomare <i>et al.</i>,  1994)'
_computing_structure_refinement     'SHELXTL (Sheldrick, 2008)'
_computing_molecular_graphics     'PLATON (Spek, 2009)'
_computing_publication_material     'SHELXTL (Sheldrick, 2008)'
loop_
    _atom_site_type_symbol
    _atom_site_label
    _atom_site_fract_x
    _atom_site_fract_y
    _atom_site_fract_z
    _atom_site_U_iso_or_equiv
    _atom_site_adp_type
    _atom_site_calc_flag
    _atom_site_refinement_flags
    _atom_site_occupancy
    _atom_site_disorder_assembly
    _atom_site_disorder_group
    Sn Sn1 0.5000 0.204875(15) 0.2500 0.02382(11) Uani d S 1 . .
    C C1 0.44875(18) 0.25591(16) 0.3883(3) 0.0241(7) Uani d . 1 . .
    C C2 0.4192(2) 0.21779(17) 0.4754(3) 0.0308(7) Uani d . 1 . .
    H H2A 0.4214 0.1723 0.4688 0.037 Uiso calc R 1 . .
    C C3 0.3864(2) 0.24535(19) 0.5721(4) 0.0358(8) Uani d . 1 A .
    C C4 0.3826(2) 0.31171(19) 0.5823(4) 0.0376(9) Uani d . 1 . .
    H H4A 0.3609 0.3307 0.6489 0.045 Uiso calc R 1 . .
    C C5 0.4109(2) 0.35008(17) 0.4942(4) 0.0301(7) Uani d . 1 B .
    C C6 0.44410(19) 0.32238(16) 0.3985(3) 0.0269(7) Uani d . 1 . .
    H H6A 0.4638 0.3491 0.3395 0.032 Uiso calc R 1 . .
    C C7 0.3561(3) 0.2031(2) 0.6667(5) 0.0518(11) Uani d D 1 . .
    C C8 0.4071(3) 0.42168(19) 0.5053(4) 0.0420(9) Uani d . 1 . .
    C C9 0.40171(18) 0.14550(15) 0.1187(3) 0.0225(6) Uani d . 1 . .
    C C10 0.32103(18) 0.15735(15) 0.1095(3) 0.0232(6) Uani d . 1 . .
    H H10A 0.3099 0.1908 0.1654 0.028 Uiso calc R 1 . .
    C C11 0.25646(19) 0.12090(15) 0.0196(3) 0.0234(6) Uani d . 1 . .
    C C12 0.27116(19) 0.07233(15) -0.0643(3) 0.0254(7) Uani d . 1 . .
    H H12A 0.2272 0.0477 -0.1264 0.030 Uiso calc R 1 . .
    C C13 0.3514(2) 0.06033(16) -0.0559(3) 0.0273(7) Uani d . 1 . .
    C C14 0.4159(2) 0.09614(16) 0.0350(3) 0.0270(7) Uani d . 1 . .
    H H14A 0.4705 0.0869 0.0402 0.032 Uiso calc R 1 . .
    C C15 0.1714(2) 0.13382(18) 0.0164(4) 0.0315(8) Uani d . 1 . .
    C C16 0.3678(2) 0.00755(19) -0.1447(4) 0.0402(9) Uani d . 1 . .
    F F1 0.3387(8) 0.1480(5) 0.6254(12) 0.110(5) Uani d PDU 0.510(14) A 1
    F F2 0.2865(4) 0.2297(5) 0.6815(9) 0.060(3) Uani d PDU 0.510(14) A 1
    F F3 0.4062(4) 0.2039(7) 0.8017(6) 0.098(4) Uani d PDU 0.510(14) A 1
    F F1A 0.3073(6) 0.1557(6) 0.5899(12) 0.074(3) Uani d PDU 0.490(14) A 2
    F F2A 0.3197(9) 0.2296(5) 0.7385(15) 0.151(6) Uani d PDU 0.490(14) A 2
    F F3A 0.4188(4) 0.1697(6) 0.7542(13) 0.122(5) Uani d PDU 0.490(14) A 2
    F F4 0.3437(13) 0.4405(10) 0.539(3) 0.113(5) Uani d PDU 0.62(5) B 1
    F F5 0.4721(11) 0.4474(7) 0.5986(12) 0.078(4) Uani d PDU 0.62(5) B 1
    F F6 0.3982(8) 0.4522(6) 0.3803(8) 0.062(2) Uani d PDU 0.62(5) B 1
    F F4A 0.3656(14) 0.4402(16) 0.587(3) 0.081(5) Uani d PDU 0.38(5) B 2
    F F5A 0.4839(9) 0.4429(9) 0.574(2) 0.064(4) Uani d PDU 0.38(5) B 2
    F F6A 0.3803(18) 0.4473(12) 0.3853(13) 0.094(8) Uani d PDU 0.38(5) B 2
    F F7 0.16383(14) 0.12649(15) 0.1440(2) 0.0607(7) Uani d . 1 . .
    F F8 0.14807(14) 0.19481(11) -0.0251(3) 0.0595(7) Uani d . 1 . .
    F F9 0.11541(12) 0.09611(11) -0.0743(2) 0.0456(6) Uani d . 1 . .
    F F10 0.3779(2) -0.04902(12) -0.0768(3) 0.0724(8) Uani d . 1 . .
    F F11 0.30798(17) 0.00107(16) -0.2707(3) 0.0828(10) Uani d . 1 . .
    F F12 0.43615(16) 0.01590(12) -0.1746(3) 0.0568(7) Uani d . 1 . .
loop_
    _atom_site_aniso_label
    _atom_site_aniso_U_11
    _atom_site_aniso_U_22
    _atom_site_aniso_U_33
    _atom_site_aniso_U_12
    _atom_site_aniso_U_13
    _atom_site_aniso_U_23
    Sn1 0.02302(16) 0.02508(18) 0.02467(17) 0.000 0.00986(12) 0.000
    C1 0.0201(14) 0.0296(17) 0.0228(15) 0.0012(13) 0.0078(12) -0.0006(13)
    C2 0.0345(18) 0.0299(19) 0.0295(17) -0.0011(14) 0.0128(14) -0.0008(14)
    C3 0.040(2) 0.040(2) 0.0312(18) -0.0052(16) 0.0169(16) -0.0034(16)
    C4 0.041(2) 0.044(2) 0.0323(18) -0.0032(17) 0.0187(16) -0.0084(16)
    C5 0.0286(17) 0.0303(18) 0.0311(17) -0.0019(14) 0.0096(14) -0.0071(15)
    C6 0.0245(16) 0.0284(17) 0.0272(16) 0.0001(14) 0.0082(13) -0.0012(14)
    C7 0.074(3) 0.048(3) 0.047(2) -0.003(2) 0.040(2) 0.002(2)
    C8 0.054(2) 0.031(2) 0.045(2) -0.0021(19) 0.022(2) -0.0098(18)
    C9 0.0243(15) 0.0221(16) 0.0216(15) -0.0004(12) 0.0086(12) 0.0005(12)
    C10 0.0243(15) 0.0240(16) 0.0212(15) 0.0004(13) 0.0079(12) 0.0012(13)
    C11 0.0257(15) 0.0233(16) 0.0217(15) 0.0023(13) 0.0087(12) 0.0038(13)
    C12 0.0270(16) 0.0260(17) 0.0214(15) -0.0001(13) 0.0060(12) 0.0016(13)
    C13 0.0319(17) 0.0243(17) 0.0264(16) 0.0036(14) 0.0108(13) -0.0021(13)
    C14 0.0262(16) 0.0276(17) 0.0293(16) 0.0009(13) 0.0120(13) -0.0002(14)
    C15 0.0275(17) 0.036(2) 0.0311(17) -0.0016(15) 0.0099(14) -0.0050(15)
    C16 0.035(2) 0.038(2) 0.047(2) 0.0041(16) 0.0125(17) -0.0124(18)
    F1 0.232(14) 0.034(4) 0.131(10) -0.017(7) 0.149(11) -0.013(6)
    F2 0.033(3) 0.096(6) 0.061(4) -0.002(3) 0.028(3) 0.017(4)
    F3 0.050(4) 0.204(12) 0.041(3) -0.010(5) 0.015(3) 0.054(5)
    F1A 0.058(4) 0.083(7) 0.081(5) -0.038(4) 0.023(4) 0.018(4)
    F2A 0.314(18) 0.066(6) 0.175(13) -0.029(10) 0.215(13) -0.028(8)
    F3A 0.084(6) 0.194(12) 0.080(7) -0.029(6) 0.019(5) 0.094(8)
    F4 0.127(8) 0.037(5) 0.227(14) 0.020(5) 0.128(9) -0.004(10)
    F5 0.118(8) 0.044(4) 0.041(4) -0.003(5) -0.013(4) -0.012(3)
    F6 0.105(5) 0.029(4) 0.058(5) -0.003(3) 0.036(5) -0.005(3)
    F4A 0.135(12) 0.044(8) 0.108(11) -0.004(10) 0.098(9) -0.026(7)
    F5A 0.060(7) 0.030(5) 0.110(12) -0.026(4) 0.037(7) -0.030(6)
    F6A 0.149(14) 0.045(8) 0.041(7) 0.028(9) -0.030(9) 0.012(6)
    F7 0.0406(13) 0.110(2) 0.0408(13) 0.0007(14) 0.0263(10) -0.0102(14)
    F8 0.0309(12) 0.0405(14) 0.104(2) 0.0091(10) 0.0197(13) 0.0040(13)
    F9 0.0249(10) 0.0544(14) 0.0565(14) -0.0069(10) 0.0125(9) -0.0180(11)
    F10 0.107(2) 0.0271(13) 0.110(2) 0.0066(14) 0.072(2) -0.0060(14)
    F11 0.0602(17) 0.101(2) 0.0673(18) 0.0213(16) -0.0035(14) -0.0584(17)
    F12 0.0640(16) 0.0546(16) 0.0696(16) -0.0009(12) 0.0458(14) -0.0217(13)
_geom_special_details
;
All e.s.d.'s (except the e.s.d. in the dihedral angle between two l.s. planes)
are estimated using the full covariance matrix. The cell e.s.d.'s are taken
into account individually in the estimation of e.s.d.'s in distances, angles
and torsion angles; correlations between e.s.d.'s in cell parameters are only
used when they are defined by crystal symmetry. An approximate (isotropic)
treatment of cell e.s.d.'s is used for estimating e.s.d.'s involving l.s.
planes.
;
loop_
    _geom_bond_atom_site_label_1
    _geom_bond_atom_site_label_2
    _geom_bond_site_symmetry_2
    _geom_bond_distance
    _geom_bond_publ_flag
    Sn1 C9 . 2.146(3) y
    Sn1 C9 2_655 2.146(3) ?
    Sn1 C1 . 2.150(3) y
    Sn1 C1 2_655 2.150(3) ?
    C1 C6 . 1.391(5) ?
    C1 C2 . 1.392(5) ?
    C2 C3 . 1.393(5) ?
    C2 H2A . 0.9500 ?
    C3 C4 . 1.387(5) ?
    C3 C7 . 1.504(5) ?
    C4 C5 . 1.390(5) ?
    C4 H4A . 0.9500 ?
    C5 C6 . 1.391(5) ?
    C5 C8 . 1.497(5) ?
    C6 H6A . 0.9500 ?
    C7 F1 . 1.220(10) ?
    C7 F2A . 1.231(9) ?
    C7 F3 . 1.321(7) ?
    C7 F3A . 1.331(7) ?
    C7 F1A . 1.351(10) ?
    C7 F2 . 1.381(8) ?
    C8 F6A . 1.239(14) ?
    C8 F5 . 1.302(11) ?
    C8 F4 . 1.313(12) ?
    C8 F4A . 1.314(16) ?
    C8 F5A . 1.346(14) ?
    C8 F6 . 1.351(10) ?
    C9 C14 . 1.393(4) ?
    C9 C10 . 1.393(4) ?
    C10 C11 . 1.393(4) ?
    C10 H10A . 0.9500 ?
    C11 C12 . 1.386(4) ?
    C11 C15 . 1.489(5) ?
    C12 C13 . 1.389(4) ?
    C12 H12A . 0.9500 ?
    C13 C14 . 1.388(5) ?
    C13 C16 . 1.493(5) ?
    C14 H14A . 0.9500 ?
    C15 F7 . 1.323(4) ?
    C15 F9 . 1.330(4) ?
    C15 F8 . 1.352(4) ?
    C16 F11 . 1.328(4) ?
    C16 F12 . 1.328(4) ?
    C16 F10 . 1.337(5) ?
loop_
    _geom_angle_atom_site_label_1
    _geom_angle_atom_site_label_2
    _geom_angle_atom_site_label_3
    _geom_angle_site_symmetry_1
    _geom_angle_site_symmetry_3
    _geom_angle
    _geom_angle_publ_flag
    C9 Sn1 C9 . 2_655 109.73(16) y
    C9 Sn1 C1 . . 104.69(11) y
    C9 Sn1 C1 2_655 . 108.35(11) ?
    C9 Sn1 C1 . 2_655 108.35(11) y
    C9 Sn1 C1 2_655 2_655 104.69(11) ?
    C1 Sn1 C1 . 2_655 120.82(17) y
    C6 C1 C2 . . 118.6(3) ?
    C6 C1 Sn1 . . 125.7(2) ?
    C2 C1 Sn1 . . 115.6(2) ?
    C1 C2 C3 . . 121.0(3) ?
    C1 C2 H2A . . 119.5 ?
    C3 C2 H2A . . 119.5 ?
    C4 C3 C2 . . 120.0(3) ?
    C4 C3 C7 . . 120.1(3) ?
    C2 C3 C7 . . 119.9(4) ?
    C3 C4 C5 . . 119.4(3) ?
    C3 C4 H4A . . 120.3 ?
    C5 C4 H4A . . 120.3 ?
    C4 C5 C6 . . 120.4(3) ?
    C4 C5 C8 . . 119.5(3) ?
    C6 C5 C8 . . 120.1(3) ?
    C1 C6 C5 . . 120.6(3) ?
    C1 C6 H6A . . 119.7 ?
    C5 C6 H6A . . 119.7 ?
    F1 C7 F2A . . 119.8(9) ?
    F1 C7 F3 . . 110.7(7) ?
    F2A C7 F3A . . 109.0(6) ?
    F2A C7 F1A . . 107.7(6) ?
    F3 C7 F1A . . 130.4(9) ?
    F3A C7 F1A . . 101.6(6) ?
    F1 C7 F2 . . 106.6(6) ?
    F3 C7 F2 . . 100.6(5) ?
    F3A C7 F2 . . 133.7(7) ?
    F1 C7 C3 . . 116.1(6) ?
    F2A C7 C3 . . 117.1(7) ?
    F3 C7 C3 . . 111.8(6) ?
    F3A C7 C3 . . 109.2(6) ?
    F1A C7 C3 . . 111.2(7) ?
    F2 C7 C3 . . 109.6(6) ?
    F6A C8 F5 . . 116.9(15) ?
    F5 C8 F4 . . 107.2(7) ?
    F6A C8 F4A . . 111.1(12) ?
    F6A C8 F5A . . 109.0(12) ?
    F4A C8 F5A . . 104.5(9) ?
    F5 C8 F6 . . 104.9(7) ?
    F4 C8 F6 . . 104.3(8) ?
    F6A C8 C5 . . 111.7(11) ?
    F5 C8 C5 . . 114.3(8) ?
    F4 C8 C5 . . 112.2(9) ?
    F4A C8 C5 . . 112.6(15) ?
    F5A C8 C5 . . 107.6(9) ?
    F6 C8 C5 . . 113.2(6) ?
    C14 C9 C10 . . 118.0(3) ?
    C14 C9 Sn1 . . 121.2(2) ?
    C10 C9 Sn1 . . 120.7(2) ?
    C11 C10 C9 . . 121.1(3) ?
    C11 C10 H10A . . 119.5 ?
    C9 C10 H10A . . 119.5 ?
    C12 C11 C10 . . 120.5(3) ?
    C12 C11 C15 . . 120.2(3) ?
    C10 C11 C15 . . 119.3(3) ?
    C11 C12 C13 . . 118.8(3) ?
    C11 C12 H12A . . 120.6 ?
    C13 C12 H12A . . 120.6 ?
    C14 C13 C12 . . 120.8(3) ?
    C14 C13 C16 . . 120.1(3) ?
    C12 C13 C16 . . 119.0(3) ?
    C13 C14 C9 . . 120.9(3) ?
    C13 C14 H14A . . 119.6 ?
    C9 C14 H14A . . 119.6 ?
    F7 C15 F9 . . 106.7(3) ?
    F7 C15 F8 . . 106.3(3) ?
    F9 C15 F8 . . 105.9(3) ?
    F7 C15 C11 . . 112.3(3) ?
    F9 C15 C11 . . 113.4(3) ?
    F8 C15 C11 . . 111.6(3) ?
    F11 C16 F12 . . 105.9(3) ?
    F11 C16 F10 . . 108.0(3) ?
    F12 C16 F10 . . 104.7(3) ?
    F11 C16 C13 . . 112.5(3) ?
    F12 C16 C13 . . 113.5(3) ?
    F10 C16 C13 . . 111.7(3) ?
