# Supplementary material for: Tetra­kis[3,5-bis­(trifluoro­meth­yl)phenyl]tin(IV)
Source: Acta Crystallogr Sect E Struct Rep Online. 2009 Jun 6;65(Pt 7):m704. doi: 10.1107/S1600536809019588 (PMC2969316; doi:10.1107/S1600536809019588)
Supplement: Supplementary file 2 [file e-65-0m704-Isup2.hkl]

# 
# h,k,l, Fc-squared, Fo-squared, sigma(Fo-squared) and status flag 
# 
data_I
_shelx_title ' k0951' 
_shelx_refln_list_code          4 
_shelx_F_calc_maximum      440.48 
_exptl_crystal_F_000      1880.00 
_reflns_d_resolution_high  0.7702 
 
loop_ 
 _symmetry_equiv_pos_as_xyz 
 'x, y, z' 
 '-x, y, -z+1/2' 
 'x+1/2, y+1/2, z' 
 '-x+1/2, y+1/2, -z+1/2' 
 '-x, -y, -z' 
 'x, -y, z-1/2' 
 '-x+1/2, -y+1/2, -z' 
 'x+1/2, -y+1/2, z-1/2' 
 
_cell_length_a    17.3506 
_cell_length_b    20.8038 
_cell_length_c     9.8944 
_cell_angle_alpha  90.000 
_cell_angle_beta  109.998 
_cell_angle_gamma  90.000 
 
_shelx_F_squared_multiplier     1.000 
 
loop_ 
 _refln_index_h 
 _refln_index_k 
 _refln_index_l 
 _refln_F_squared_calc 
 _refln_F_squared_meas 
 _refln_F_squared_sigma 
 _refln_observed_status 
   4   0   0    98414.63    98931.18   2534.18 o 
   6   0   0    11844.04    10540.38    312.30 o 
   8   0   0    17501.94    17590.10    487.13 o 
  10   0   0    14253.15    15125.88    444.95 o 
  12   0   0    15267.60    15339.61    486.98 o 
  14   0   0     4456.76     4172.09    152.54 o 
  16   0   0     3731.82     4185.39    201.72 o 
  18   0   0     4120.74     4732.85    237.09 o 
  20   0   0     2716.37     2929.28    308.60 o 
   3   1   0      605.85      636.26     19.83 o 
   5   1   0     8345.11     8182.88    160.78 o 
   7   1   0     8008.16     8117.49    177.42 o 
   9   1   0      572.21      795.54     48.20 o 
  11   1   0      359.41      261.69     49.56 o 
  13   1   0     1559.49     1377.46     86.24 o 
  15   1   0     2745.42     2568.52    113.65 o 
  17   1   0       91.33      118.04     50.86 o 
  19   1   0      147.42      -29.67     90.06 o 
  21   1   0      900.78      820.79    275.19 o 
   2   2   0    22050.77    21995.08    382.03 o 
   4   2   0    17757.79    16821.35    276.64 o 
   6   2   0    11071.11    10374.66    188.77 o 
   8   2   0     3794.81     3570.09     81.38 o 
  10   2   0     7231.34     7328.24    153.38 o 
  12   2   0     8583.24     8678.70    192.14 o 
  14   2   0     4921.08     4977.91    158.52 o 
  16   2   0     1537.37     1659.94    115.37 o 
  18   2   0     3488.73     3294.49    134.73 o 
  20   2   0     2632.68     2385.13    214.80 o 
   1   3   0     4348.57     4228.39     90.63 o 
   3   3   0    43172.89    42696.96    652.66 o 
   5   3   0    17562.31    17480.03    266.40 o 
   7   3   0     2014.69     1698.04     52.18 o 
   9   3   0    25740.23    26328.48    433.76 o 
  11   3   0    20096.54    21236.67    378.61 o 
  13   3   0     4021.79     4068.75    148.12 o 
  15   3   0      908.26      849.41     71.39 o 
  17   3   0      920.43     1001.36    155.58 o 
  19   3   0      505.07      429.38    110.57 o 
  21   3   0     1225.16      955.37    129.22 o 
   0   4   0     5923.44     5529.42    163.64 o 
   2   4   0    22824.20    22168.14    409.42 o 
   4   4   0     7928.49     7602.59    175.58 o 
   6   4   0     2040.89     2130.53     52.14 o 
   8   4   0     1245.07     1155.91     53.27 o 
  10   4   0     1358.64     1278.15     74.35 o 
  12   4   0     2371.04     2318.55    114.11 o 
  14   4   0     7091.57     6923.40    179.23 o 
  16   4   0     2138.57     2027.59    339.07 o 
  18   4   0      349.51      201.97    132.68 o 
  20   4   0      629.17      360.32    120.88 o 
   1   5   0   113142.01   111476.09   1849.65 o 
   3   5   0      311.49      295.93     25.82 o 
   5   5   0    18692.42    18371.43    329.23 o 
   7   5   0     9271.27     9132.69    172.23 o 
   9   5   0    14549.95    14935.29    303.74 o 
  11   5   0    24704.12    25872.91    548.45 o 
  13   5   0     2348.82     2344.98    101.75 o 
  15   5   0     6254.43     6410.06    288.77 o 
  17   5   0     4197.92     4562.43    258.30 o 
  19   5   0     2016.10     2158.51    227.77 o 
   0   6   0     1451.79     1348.31     65.13 o 
   2   6   0       99.17       43.79     17.84 o 
   4   6   0        0.51        2.38     19.91 o 
   6   6   0     6080.08     5804.53    146.69 o 
   8   6   0    10523.58    10829.80    201.45 o 
  10   6   0       23.14       11.94     46.25 o 
  12   6   0      841.73      788.43     64.14 o 
  14   6   0      175.49      105.81    122.74 o 
  16   6   0      869.65      438.60     97.80 o 
  18   6   0      113.02      111.29     89.95 o 
  20   6   0       78.02      -62.07    105.97 o 
   1   7   0     1086.86     1133.27     43.70 o 
   3   7   0    26118.29    24919.12    454.62 o 
   5   7   0    15742.38    15454.38    314.95 o 
   7   7   0     8075.02     8257.79    170.02 o 
   9   7   0     9366.59     9957.24    200.95 o 
  11   7   0     6380.05     6324.05    193.28 o 
  13   7   0    15928.47    16890.50    450.04 o 
  15   7   0     1442.86     1316.89    170.03 o 
  17   7   0     1112.66     1076.10    174.20 o 
  19   7   0     1711.04     1687.15    177.64 o 
   0   8   0    33385.05    35304.43    915.15 o 
   2   8   0    27441.94    26190.71    519.27 o 
   4   8   0       12.19       41.97     38.02 o 
   6   8   0     9144.81    10128.72    232.25 o 
   8   8   0    29057.99    29597.34    513.61 o 
  10   8   0     2115.43     2043.10     93.82 o 
  12   8   0     1410.43     1303.41     98.52 o 
  14   8   0     7349.39     7106.65    373.75 o 
  16   8   0      238.73      270.55    102.35 o 
  18   8   0      528.58      280.50    172.24 o 
  20   8   0      806.41      335.14    179.36 o 
   1   9   0    43455.83    46099.98    816.02 o 
   3   9   0    13732.80    13851.22    284.99 o 
   5   9   0     2748.08     2098.24     74.61 o 
   7   9   0      140.69      120.37     28.75 o 
   9   9   0     4686.11     4923.85    127.95 o 
  11   9   0     2245.44     2156.14     99.44 o 
  13   9   0     2941.15     3252.72    151.69 o 
  15   9   0     3276.73     3352.70    211.77 o 
  17   9   0      171.80      138.55     93.99 o 
  19   9   0      122.71      132.11    106.19 o 
   0  10   0      238.33      120.51     48.78 o 
   2  10   0    11062.91    10825.99    235.79 o 
   4  10   0    14894.10    15119.39    358.83 o 
   6  10   0     6333.45     6466.79    150.88 o 
   8  10   0    10105.54    11042.23    238.17 o 
  10  10   0     4811.11     4854.22    141.56 o 
  12  10   0     4384.71     4537.43    180.55 o 
  14  10   0     8727.65    10215.03    430.47 o 
  16  10   0     4350.87     4853.13    270.65 o 
  18  10   0      780.14      663.17    128.82 o 
   1  11   0        8.40      -13.42     45.90 o 
   3  11   0     1791.59     1981.44    173.83 o 
   5  11   0     4270.56     4282.20    114.70 o 
   7  11   0      581.36      482.64     53.48 o 
   9  11   0     2315.59     2384.73     83.04 o 
  11  11   0      621.76      556.35     71.25 o 
  13  11   0      167.46      108.93     79.90 o 
  15  11   0       38.51      -95.82     95.82 o 
  17  11   0       96.12      155.82    116.41 o 
  19  11   0      242.29      -64.66    124.07 o 
   0  12   0    13816.15    13354.44    444.50 o 
   2  12   0     9017.20     8481.70    191.65 o 
   4  12   0     6057.04     6508.70    163.73 o 
   6  12   0    20132.30    21008.63    421.20 o 
   8  12   0    19845.72    21379.59    453.03 o 
  10  12   0     1924.38     2130.01     82.92 o 
  12  12   0    11091.59    11709.00    298.64 o 
  14  12   0     3519.62     3919.38    238.50 o 
  16  12   0      779.12      499.99    108.26 o 
  18  12   0     1030.53     1160.82    157.01 o 
   1  13   0      217.12      266.97     75.96 o 
   3  13   0    23012.37    24382.51    496.01 o 
   5  13   0       86.16       74.43     44.97 o 
   7  13   0     1904.12     1958.80     88.30 o 
   9  13   0     2575.05     2670.39    112.69 o 
  11  13   0     1828.62     1887.95     96.86 o 
  13  13   0     1420.30     1478.54    144.84 o 
  15  13   0      658.38      693.82    135.38 o 
  17  13   0      342.30      108.38    100.01 o 
   0  14   0    16653.17    17427.05    537.54 o 
   2  14   0      376.53      351.05     52.49 o 
   4  14   0     2977.57     2841.47    104.49 o 
   6  14   0     9912.11     9813.20    273.21 o 
   8  14   0     1251.10     1224.10     76.20 o 
  10  14   0     4359.15     4680.99    181.82 o 
  12  14   0     7028.02     7690.83    555.54 o 
  14  14   0     2267.90     2456.14    187.52 o 
  16  14   0       53.97       32.26    184.77 o 
  18  14   0      105.52     -115.48    155.78 o 
   1  15   0     4813.38     4660.00    187.11 o 
   3  15   0    11515.80    12344.64    320.10 o 
   5  15   0     3382.49     3442.38    152.14 o 
   7  15   0     3597.89     3919.27    132.11 o 
   9  15   0     7617.94     8664.72    242.21 o 
  11  15   0      374.24      342.26     94.99 o 
  13  15   0     1323.04     1439.52    146.05 o 
  15  15   0     2589.85     2739.63    480.35 o 
  17  15   0     2208.53     1923.41    414.75 o 
   0  16   0     2644.75     2186.44    131.40 o 
   2  16   0     1374.42     1507.61     80.49 o 
   4  16   0      320.37      325.72     54.81 o 
   6  16   0     1094.48     1031.54    104.71 o 
   8  16   0      736.53      748.87     81.29 o 
  10  16   0     5006.59     5067.56    413.31 o 
  12  16   0      885.79     1031.19    336.61 o 
  14  16   0        1.07       -4.38     89.64 o 
  16  16   0        6.11       94.12    135.77 o 
   1  17   0    13555.24    15354.80    418.19 o 
   3  17   0    11022.58    11592.54    302.70 o 
   5  17   0     6621.50     6836.49    199.59 o 
   7  17   0     4405.78     4672.94    180.99 o 
   9  17   0     1463.91     1350.48    144.65 o 
  11  17   0     4556.79     5004.37    254.20 o 
  13  17   0     2030.38     2308.04    198.12 o 
  15  17   0     1806.92     1628.70    185.80 o 
   0  18   0       28.46       17.31     64.91 o 
   2  18   0     1095.59      793.25     79.87 o 
   4  18   0      219.42      252.67     59.78 o 
   6  18   0      138.26      113.43     58.49 o 
   8  18   0      388.76      294.48    119.90 o 
  10  18   0      522.39      643.69    114.21 o 
  12  18   0      452.01      371.13    114.97 o 
  14  18   0       59.19       48.28     99.72 o 
   1  19   0     6099.03     6286.52    201.22 o 
   3  19   0      184.59       95.17     65.81 o 
   5  19   0     2135.91     2099.75    136.45 o 
   7  19   0     2963.16     3116.68    207.75 o 
   9  19   0      146.37      101.58     84.33 o 
  11  19   0     2173.58     2124.83    176.87 o 
  13  19   0      973.20     1236.13    149.27 o 
  15  19   0     1611.04     1430.49    274.70 o 
   0  20   0    16001.37    17277.87    846.69 o 
   2  20   0     5388.36     5648.74    237.59 o 
   4  20   0      312.68      160.80    152.83 o 
   6  20   0     4301.06     4895.00    238.29 o 
   8  20   0     4155.86     4394.90    264.86 o 
  10  20   0     3394.21     4218.77    313.27 o 
  12  20   0      659.87      742.46    152.30 o 
  14  20   0      605.32      563.15    263.89 o 
   1  21   0     1207.20      904.61    130.88 o 
   3  21   0      566.77      688.78    106.33 o 
   5  21   0      598.59      625.46    222.36 o 
   7  21   0      138.73      -11.02     89.37 o 
   9  21   0      191.27      103.63    105.41 o 
  11  21   0       34.53      193.42    138.58 o 
  13  21   0      360.88      378.25    149.43 o 
   0  22   0     2041.45     1840.32    206.39 o 
   2  22   0     1348.01     1569.42    142.23 o 
   4  22   0     6053.18     6493.55    447.43 o 
   6  22   0     3755.13     3776.35    485.26 o 
   8  22   0     1807.73     1806.07    254.55 o 
  10  22   0      810.47      863.61    201.48 o 
  12  22   0     2175.97     2032.08    215.26 o 
   1  23   0      147.51      -19.97    108.62 o 
   3  23   0       15.01       40.90    109.45 o 
   5  23   0      478.95      465.42    133.23 o 
   7  23   0       37.08      103.44    127.30 o 
   9  23   0       15.91      106.54    127.42 o 
  11  23   0      125.16      365.80    131.42 o 
   0  24   0      750.84      477.16    223.59 o 
   2  24   0     1259.38     1381.67    233.66 o 
   4  24   0     2945.14     2791.07    216.21 o 
   6  24   0      886.72      825.42    176.66 o 
   8  24   0     1167.89      606.40    257.99 o 
   1  25   0      725.14      613.86    231.70 o 
   3  25   0      510.68      279.21    239.07 o 
   5  25   0     2675.50     2563.77    217.22 o 
   7  25   0     1502.76     1012.38    193.75 o 
   0  26   0      769.76      446.69    205.90 o 
   2  26   0     1562.18     1165.96    178.25 o 
   4  26   0       99.10       10.36    153.32 o 
 -21   1   1     2718.50     2516.86    366.59 o 
 -19   1   1     2395.49     2059.69    190.80 o 
 -17   1   1     4927.22     5236.84    162.68 o 
 -15   1   1     7877.10     7942.11    236.76 o 
 -13   1   1    10524.04    10914.33    223.71 o 
 -11   1   1     2200.82     1997.22     77.75 o 
  -9   1   1    23246.92    23602.80    466.84 o 
  -7   1   1    19441.87    18548.02    351.73 o 
  -5   1   1      540.21      522.07     28.36 o 
  -3   1   1    22787.04    21097.67    386.33 o 
   1   1   1    12447.34    11983.52    181.27 o 
   3   1   1   194026.23   187270.86   5116.78 o 
   5   1   1    43596.80    44950.82    809.83 o 
   7   1   1     9248.74     9133.48    204.25 o 
   9   1   1     3030.77     2909.84     87.14 o 
  11   1   1    17013.30    17595.13    325.93 o 
  13   1   1      761.54      755.61     51.33 o 
  15   1   1     3359.44     3574.17    139.92 o 
  17   1   1     4830.53     5347.59    180.31 o 
  19   1   1     2168.07     2106.56    193.75 o 
 -20   2   1       32.87      121.61     97.87 o 
 -18   2   1      864.96      842.72    131.16 o 
 -16   2   1     1123.30     1052.26    107.33 o 
 -14   2   1     3526.35     3420.25    159.70 o 
 -12   2   1     7314.98     7070.36    162.59 o 
 -10   2   1     3593.35     3586.17     90.85 o 
  -8   2   1       80.60      155.77     29.24 o 
  -6   2   1    46271.65    45735.96    801.76 o 
  -4   2   1    78754.92    76979.09   1300.26 o 
  -2   2   1    20005.92    18478.79    330.62 o 
   0   2   1     3190.82     3271.28    100.43 o 
   2   2   1      715.99      543.86     17.69 o 
   4   2   1     3874.92     3666.09     82.70 o 
   6   2   1     8460.12     7927.77    152.54 o 
   8   2   1    19098.98    19518.75    354.63 o 
  10   2   1     2766.24     2614.19     76.72 o 
  12   2   1     5424.63     5455.24    135.33 o 
  14   2   1       42.77       40.97     36.26 o 
  16   2   1      556.81      478.13     65.34 o 
  18   2   1      835.12      763.37     88.79 o 
  20   2   1     1744.10     1747.59    566.59 o 
 -21   3   1     1282.41     1237.66    182.00 o 
 -19   3   1      259.20      288.61    104.02 o 
 -17   3   1     3332.98     3631.34    270.03 o 
 -15   3   1     5860.54     5575.03    203.08 o 
 -13   3   1     8736.09     9682.70    234.99 o 
 -11   3   1     5469.33     5449.03    123.02 o 
  -9   3   1       88.07      222.42     36.17 o 
  -7   3   1    23966.99    25360.87    458.08 o 
  -5   3   1    14806.21    13787.66    287.50 o 
  -3   3   1    48070.18    45670.53    793.34 o 
  -1   3   1      695.88      810.39     52.42 o 
   1   3   1    48346.82    47468.04    728.29 o 
   3   3   1    28669.68    29602.33    431.44 o 
   5   3   1    58673.16    58175.01   1000.28 o 
   7   3   1     4124.40     3672.71     93.80 o 
   9   3   1      345.17      225.12     30.69 o 
  11   3   1      963.79      809.13     60.91 o 
  13   3   1     5308.50     5421.59    206.35 o 
  15   3   1      543.95      634.37     66.92 o 
  17   3   1      976.68      934.03    118.23 o 
  19   3   1     2012.64     1723.37    132.50 o 
 -20   4   1     2294.92     2366.84    212.67 o 
 -18   4   1     5923.78     6146.80    334.10 o 
 -16   4   1      807.79      855.58    108.51 o 
 -14   4   1       88.77       31.94     54.76 o 
 -12   4   1    21580.69    22236.73    464.49 o 
 -10   4   1    16710.01    16879.68    331.36 o 
  -8   4   1     4447.93     4259.00    155.90 o 
  -6   4   1     6334.44     6078.75    156.16 o 
  -4   4   1    41681.05    40041.02    700.28 o 
  -2   4   1      628.78      484.99     23.21 o 
   0   4   1     7128.22     6963.00    138.99 o 
   2   4   1    62764.23    62248.29    952.68 o 
   4   4   1     4611.70     3829.75     83.17 o 
   6   4   1    15159.15    15578.50    279.28 o 
   8   4   1    29531.94    31717.25    535.32 o 
  10   4   1     9590.53     9286.21    188.31 o 
  12   4   1     1247.00     1594.12    105.65 o 
  14   4   1     9983.87    11028.48    334.81 o 
  16   4   1     9240.84     9487.98    327.36 o 
  18   4   1     1466.44     1656.07    175.88 o 
  20   4   1      218.35       13.41    199.02 o 
 -21   5   1        0.60      -47.33    241.04 o 
 -19   5   1        1.92      -83.89    107.60 o 
 -17   5   1      409.68      397.41    142.51 o 
 -15   5   1     1083.71      662.54    214.01 o 
 -13   5   1     1006.62      837.50     68.02 o 
 -11   5   1       76.50       48.75     38.34 o 
  -9   5   1      512.86      553.09     46.58 o 
  -7   5   1     2477.94     2080.27     56.08 o 
  -5   5   1     1758.76     1902.47     84.83 o 
  -3   5   1    13975.02    13353.04    267.22 o 
  -1   5   1    21143.23    21310.82    542.29 o 
   1   5   1    21423.24    22124.06    402.44 o 
   3   5   1     9539.43     9566.55    195.61 o 
   5   5   1     5222.28     3974.96     83.46 o 
   7   5   1     1195.55     1114.07     50.91 o 
   9   5   1      638.73      468.80     39.28 o 
  11   5   1      970.47     1136.31     56.71 o 
  13   5   1     2112.92     1990.18     82.13 o 
  15   5   1       59.13       44.50     75.08 o 
  17   5   1        0.86      -76.86     86.08 o 
  19   5   1      230.25      348.94    152.58 o 
 -20   6   1     3677.09     3847.09    296.37 o 
 -18   6   1     3284.56     3324.89    231.96 o 
 -16   6   1     2713.97     2493.47    196.61 o 
 -14   6   1     3169.48     3072.98    144.54 o 
 -12   6   1     6722.29     6978.24    185.74 o 
 -10   6   1    15821.33    16375.09    343.40 o 
  -8   6   1    53601.58    57172.07    886.41 o 
  -6   6   1    31190.54    30266.57    537.36 o 
  -4   6   1    29993.87    29489.18    538.85 o 
  -2   6   1    67416.73    65361.25   1117.67 o 
   0   6   1      175.35      211.01     20.50 o 
   2   6   1    18135.78    17433.74    323.91 o 
   4   6   1    49284.59    49895.61    784.19 o 
   6   6   1    15584.70    15686.74    268.74 o 
   8   6   1     7649.14     6758.63    161.61 o 
  10   6   1    11198.83    11809.33    283.71 o 
  12   6   1     1769.19     1871.13     91.70 o 
  14   6   1     5975.84     6263.87    224.32 o 
  16   6   1     8937.75     9558.29    435.63 o 
  18   6   1     1169.12     1417.25    286.49 o 
 -19   7   1      206.14      279.86    137.59 o 
 -17   7   1      266.65      283.55    108.36 o 
 -15   7   1     1266.49     1043.98    122.39 o 
 -13   7   1       53.40        4.47     88.94 o 
 -11   7   1      328.46      218.19     61.42 o 
  -9   7   1     1838.41     1920.38     65.75 o 
  -7   7   1    13944.12    13659.78    271.60 o 
  -5   7   1     9186.52     8017.64    171.62 o 
  -3   7   1     5972.50     5626.65    122.92 o 
  -1   7   1     7508.40     7337.12    151.37 o 
   1   7   1    15005.47    15816.72    307.68 o 
   3   7   1     5381.19     4620.18    112.58 o 
   5   7   1     8554.28     9405.85    175.92 o 
   7   7   1       73.87       26.09     23.31 o 
   9   7   1     2410.72     2284.05    115.47 o 
  11   7   1     4421.67     4651.32    144.35 o 
  13   7   1     3223.23     3386.89    288.09 o 
  15   7   1        2.97      114.54     70.80 o 
  17   7   1      754.86      387.90    142.94 o 
  19   7   1      848.05      554.22    185.26 o 
 -20   8   1      575.81      450.88    223.84 o 
 -18   8   1     1091.20     1067.75    142.24 o 
 -16   8   1     3799.50     4046.69    239.24 o 
 -14   8   1     5699.34     5994.57    276.45 o 
 -12   8   1     5736.24     6291.14    184.54 o 
 -10   8   1     2241.41     2040.95     77.37 o 
  -8   8   1     2214.01     2070.43     72.55 o 
  -6   8   1    11676.33    11000.67    225.48 o 
  -4   8   1     5063.44     4739.86    115.81 o 
  -2   8   1     5758.67     5778.85    123.42 o 
   0   8   1     6328.51     5666.02    167.13 o 
   2   8   1    56317.49    60496.75   1043.10 o 
   4   8   1    28345.98    29217.45    557.26 o 
   6   8   1      973.55      798.72     46.42 o 
   8   8   1     2231.01     2315.35     74.03 o 
  10   8   1     3977.88     3527.68    121.91 o 
  12   8   1     6158.54     6313.25    185.39 o 
  14   8   1     3572.03     3442.22    203.04 o 
  16   8   1     2382.56     2193.82    204.18 o 
  18   8   1      635.86      474.08    119.35 o 
 -19   9   1      756.89      732.80    142.77 o 
 -17   9   1     2604.67     2793.11    212.74 o 
 -15   9   1     6574.39     6968.31    320.58 o 
 -13   9   1     1870.27     2132.99    118.29 o 
 -11   9   1     9840.87    10389.44    263.06 o 
  -9   9   1     5215.74     5067.73    120.65 o 
  -7   9   1     4309.86     4082.66    114.99 o 
  -5   9   1    14260.49    13816.73    389.11 o 
  -3   9   1    16901.72    18719.13    368.88 o 
  -1   9   1    29178.82    29643.66    530.39 o 
   1   9   1     7617.23     6806.39    149.45 o 
   3   9   1     2822.82     2540.93     73.07 o 
   5   9   1    18733.79    17983.08    307.50 o 
   7   9   1    13743.01    13342.74    264.73 o 
   9   9   1      886.48      775.79     47.67 o 
  11   9   1     1934.72     2088.96     94.03 o 
  13   9   1     6609.60     7331.08    254.01 o 
  15   9   1     2075.75     2362.12    266.34 o 
  17   9   1     2222.59     2330.74    258.97 o 
  19   9   1     1505.23     1147.29    162.22 o 
 -20  10   1      114.33      203.98    123.98 o 
 -18  10   1      201.89      116.05    114.99 o 
 -16  10   1      281.33       18.23    112.04 o 
 -14  10   1       79.32       12.76     99.50 o 
 -12  10   1     1293.51     1323.50     83.90 o 
 -10  10   1     2220.96     2035.46     76.97 o 
  -8  10   1     1015.28      879.10     58.08 o 
  -6  10   1      699.92      718.59     56.83 o 
  -4  10   1     5170.47     4999.51    120.64 o 
  -2  10   1     5146.68     5834.85    138.45 o 
   0  10   1        6.80      -12.27     22.48 o 
   2  10   1    14198.41    14908.42    307.92 o 
   4  10   1      214.52      346.01     40.56 o 
   6  10   1     1790.67     1873.91     66.54 o 
   8  10   1     1250.80      905.90     47.62 o 
  10  10   1       65.13       35.69     38.75 o 
  12  10   1     1277.74     1180.77     98.62 o 
  14  10   1     1517.17     1390.90    130.54 o 
  16  10   1        1.25     -149.39    149.39 o 
  18  10   1      283.10      311.78    111.39 o 
 -19  11   1      971.27     1315.30    179.15 o 
 -17  11   1     1811.51     1512.50    284.77 o 
 -15  11   1     2843.88     3301.60    203.08 o 
 -13  11   1     6351.89     6830.63    245.63 o 
 -11  11   1     5353.44     5857.67    154.73 o 
  -9  11   1    22095.85    22892.97    459.93 o 
  -7  11   1    12168.62    11547.62    259.12 o 
  -5  11   1    18137.20    19831.39    379.26 o 
  -3  11   1    42468.70    45820.03    861.25 o 
  -1  11   1    31258.29    32145.11    599.17 o 
   1  11   1       22.48        0.55     25.46 o 
   3  11   1     1842.21     1741.06    105.05 o 
   5  11   1    18711.85    18742.36    384.37 o 
   7  11   1    12592.08    12692.82    252.41 o 
   9  11   1    11317.24    12116.47    292.60 o 
  11  11   1     6193.66     6863.35    315.06 o 
  13  11   1     4259.07     4467.34    299.51 o 
  15  11   1     3821.46     4524.80    788.22 o 
  17  11   1     1321.75     1067.94    155.78 o 
 -18  12   1      814.08      766.00    144.34 o 
 -16  12   1       13.90      -14.43     89.47 o 
 -14  12   1       26.29       -9.63     71.11 o 
 -12  12   1      158.45      301.45     63.76 o 
 -10  12   1       18.99       37.38     42.07 o 
  -8  12   1        2.19       -1.58     37.15 o 
  -6  12   1     5459.04     5103.91    144.81 o 
  -4  12   1     5433.09     5450.22    188.24 o 
  -2  12   1     5800.59     5743.34    285.63 o 
   0  12   1       11.28      -28.95     31.99 o 
   2  12   1      753.27      754.89     50.39 o 
   4  12   1     1079.44      828.48    132.42 o 
   6  12   1        3.41       23.93     38.00 o 
   8  12   1     1883.29     1607.86     74.75 o 
  10  12   1     2453.14     2670.41    105.61 o 
  12  12   1      120.41      121.46     59.76 o 
  14  12   1     1602.53     1437.35    259.22 o 
  16  12   1       29.92      -62.53    222.36 o 
  18  12   1       40.54      103.48    134.15 o 
 -19  13   1      667.31      438.83    184.77 o 
 -17  13   1      233.96      419.96    113.97 o 
 -15  13   1     1526.64     1547.70    158.57 o 
 -13  13   1     2246.12     2397.20    116.75 o 
 -11  13   1     2236.28     2337.63     98.95 o 
  -9  13   1     9622.95    10175.44    260.04 o 
  -7  13   1     8152.02     8424.67    217.23 o 
  -5  13   1     3474.45     3839.44    157.11 o 
  -3  13   1      463.99      382.28     48.73 o 
  -1  13   1     4256.37     4034.44    115.51 o 
   1  13   1    11095.75    11041.83    321.64 o 
   3  13   1    26472.73    28062.88    576.32 o 
   5  13   1     1622.82     1524.63     82.63 o 
   7  13   1      607.69      682.99     60.04 o 
   9  13   1     6087.32     6813.42    168.98 o 
  11  13   1     8621.08     8679.35    250.59 o 
  13  13   1     2821.79     2471.75    251.60 o 
  15  13   1     3522.04     3594.54    605.90 o 
  17  13   1     2695.94     3136.50    347.67 o 
 -18  14   1     2114.83     1847.54    200.03 o 
 -16  14   1     1915.19     1969.32    201.14 o 
 -14  14   1      977.56      889.28    272.73 o 
 -12  14   1     2382.93     2349.34    210.36 o 
 -10  14   1     8010.06     8429.58    318.26 o 
  -8  14   1     1867.59     1896.67     90.30 o 
  -6  14   1     5504.28     5562.06    167.98 o 
  -4  14   1     5050.34     5186.43    155.42 o 
  -2  14   1     4376.91     4282.25    175.56 o 
   0  14   1    20421.99    21646.41    460.03 o 
   2  14   1    10100.69    10236.39    301.98 o 
   4  14   1     5603.96     5291.37    205.05 o 
   6  14   1     4290.13     4457.04    155.34 o 
   8  14   1     4348.93     4402.04    176.95 o 
  10  14   1       23.23       87.05     52.46 o 
  12  14   1      293.91      145.85    130.47 o 
  14  14   1     2317.43     2265.33    177.48 o 
  16  14   1     1930.37     2120.22    476.42 o 
 -17  15   1        1.48      -13.73    152.58 o 
 -15  15   1      539.64      403.04    141.89 o 
 -13  15   1       34.94       91.92     77.17 o 
 -11  15   1     7899.06     8543.59    284.27 o 
  -9  15   1     4997.01     4991.63    310.86 o 
  -7  15   1     2056.68     1946.58    171.01 o 
  -5  15   1     2509.83     2757.01    127.67 o 
  -3  15   1    13697.37    14269.31    336.00 o 
  -1  15   1     1636.69     1343.28     72.81 o 
   1  15   1       36.37       -5.82     37.15 o 
   3  15   1      155.06      155.46     72.35 o 
   5  15   1     2433.98     2410.97    120.33 o 
   7  15   1     2848.77     3198.72    107.22 o 
   9  15   1      611.25      624.53     64.01 o 
  11  15   1      167.40      312.45     90.32 o 
  13  15   1     1301.36     1288.00    146.42 o 
  15  15   1     1185.23     1224.34    143.99 o 
 -16  16   1     1269.41     1228.73    197.23 o 
 -14  16   1     1921.62     1874.90    226.78 o 
 -12  16   1     5319.24     5514.57    289.18 o 
 -10  16   1    10823.84    11783.48    470.87 o 
  -8  16   1       22.45       99.66     55.24 o 
  -6  16   1     2012.82     1997.06    126.53 o 
  -4  16   1    12910.83    13543.00    330.54 o 
  -2  16   1     6418.09     6569.67    293.02 o 
   0  16   1     5709.47     5639.50    179.65 o 
   2  16   1     7587.73     7930.41    203.23 o 
   4  16   1     4231.37     4167.56    143.84 o 
   6  16   1     5616.35     6123.08    207.50 o 
   8  16   1    13661.94    14800.22    377.00 o 
  10  16   1     4105.43     4306.44    235.43 o 
  12  16   1     1445.93     1313.05    128.72 o 
  14  16   1     1139.14     1449.17    317.69 o 
  16  16   1     1233.59     1189.56    161.07 o 
 -15  17   1      848.39      768.20    157.37 o 
 -13  17   1        2.89      -88.78     88.78 o 
 -11  17   1      253.79      214.47     90.05 o 
  -9  17   1      267.09      211.08    110.81 o 
  -7  17   1       22.94      112.94     61.29 o 
  -5  17   1     1056.40      849.75     77.26 o 
  -3  17   1     1281.41     1068.60     72.38 o 
  -1  17   1      130.53       -0.22     50.79 o 
   1  17   1     3927.91     4036.18    141.04 o 
   3  17   1     1442.00     1198.57    124.75 o 
   5  17   1     1521.97     1185.32    110.26 o 
   7  17   1       10.77       89.45    121.87 o 
   9  17   1      412.31      211.14    120.15 o 
  11  17   1      341.24      193.77     98.71 o 
  13  17   1       79.71       14.32    315.24 o 
  15  17   1      175.86       34.99    104.20 o 
 -16  18   1     2424.69     3038.19    545.71 o 
 -14  18   1     3948.86     4193.35    287.95 o 
 -12  18   1     5386.27     5297.26    279.87 o 
 -10  18   1      347.19      397.31    102.91 o 
  -8  18   1     1125.46     1401.15    124.19 o 
  -6  18   1     2734.77     3030.73    268.77 o 
  -4  18   1     6312.58     6642.98    209.58 o 
  -2  18   1     3305.90     3175.95    120.59 o 
   0  18   1     8438.43     9608.98    322.02 o 
   2  18   1    10455.35     9952.71    268.42 o 
   4  18   1     4752.03     4705.06    221.12 o 
   6  18   1     1989.48     2202.33    125.32 o 
   8  18   1     2207.08     2171.33    174.70 o 
  10  18   1     5019.70     5584.90    284.69 o 
  12  18   1      196.54      202.87    100.24 o 
  14  18   1      622.06      653.90    163.22 o 
 -15  19   1     1393.94     1151.25    215.24 o 
 -13  19   1     1214.51     1226.82    154.55 o 
 -11  19   1      999.00      996.79    139.76 o 
  -9  19   1      495.30      606.12    199.27 o 
  -7  19   1     2244.56     2288.72    161.43 o 
  -5  19   1      349.87      243.24    113.27 o 
  -3  19   1     2391.10     2409.00    125.83 o 
  -1  19   1     4175.87     4206.99    196.25 o 
   1  19   1     6588.51     6448.16    230.52 o 
   3  19   1      358.63      189.85     73.24 o 
   5  19   1     1787.07     1863.78    151.82 o 
   7  19   1      504.00      646.61    187.23 o 
   9  19   1     3145.98     2946.24    197.14 o 
  11  19   1      816.54      813.20    140.54 o 
  13  19   1      629.96      555.27    178.87 o 
 -14  20   1      549.00      377.40    247.67 o 
 -12  20   1      282.85      285.29    129.73 o 
 -10  20   1     1490.66     1413.60    282.31 o 
  -8  20   1     3528.86     3471.96    221.68 o 
  -6  20   1      850.95      920.79    116.56 o 
  -4  20   1       91.55       84.18     94.18 o 
  -2  20   1     3629.69     3806.90    247.99 o 
   0  20   1     1328.32     1106.04     94.93 o 
   2  20   1      207.36       81.79     68.95 o 
   4  20   1     6701.07     6691.50    279.71 o 
   6  20   1     2640.28     2407.21    628.51 o 
   8  20   1        6.82       12.61    109.29 o 
  10  20   1      374.62      506.61    123.20 o 
  12  20   1     1058.74     1073.62    218.92 o 
 -13  21   1      719.60      685.15    184.77 o 
 -11  21   1     1978.28     2061.71    202.55 o 
  -9  21   1     1757.04     1907.95    340.05 o 
  -7  21   1     1594.96     1907.06    220.40 o 
  -5  21   1     4200.32     4016.70    233.31 o 
  -3  21   1     3900.72     3728.15    215.80 o 
  -1  21   1     1549.34     1314.06    124.25 o 
   1  21   1     2285.76     2221.97    170.58 o 
   3  21   1     1921.68     1952.64    165.76 o 
   5  21   1     3169.27     2907.58    204.30 o 
   7  21   1     1952.92     2193.28    186.80 o 
   9  21   1     2649.69     2974.45    459.47 o 
  11  21   1     3227.75     3203.44    234.39 o 
 -12  22   1       43.80       34.33    132.11 o 
 -10  22   1       45.07      203.66    135.65 o 
  -8  22   1        4.01       62.42    110.66 o 
  -6  22   1       19.55      -20.21    101.67 o 
  -4  22   1      647.99      555.37    109.61 o 
  -2  22   1      421.99      467.63    112.87 o 
   0  22   1      159.84      148.94     88.86 o 
   2  22   1      334.18       25.67    100.25 o 
   4  22   1      129.02       13.36    110.94 o 
   6  22   1       39.51       13.40     97.73 o 
   8  22   1        4.63      -35.56    104.88 o 
  10  22   1      445.90      510.18    168.52 o 
 -11  23   1     1083.76     1404.32    329.00 o 
  -9  23   1     2044.23     2452.39    212.51 o 
  -7  23   1     2809.72     2638.86    290.91 o 
  -5  23   1     4697.30     4423.10    284.81 o 
  -3  23   1      853.34      822.27    262.41 o 
  -1  23   1     3597.49     3841.02    235.60 o 
   1  23   1     1719.21     1838.94    170.13 o 
   3  23   1     5589.10     5694.40    307.82 o 
   5  23   1     2569.10     2767.68    208.08 o 
   7  23   1     1792.07     1769.64    177.83 o 
   9  23   1      174.24      109.59    137.67 o 
 -10  24   1      249.65      255.41    153.44 o 
  -8  24   1        1.65      379.86    180.84 o 
  -6  24   1      682.15      227.01    220.89 o 
  -4  24   1      115.73      -10.94    135.14 o 
  -2  24   1      624.21      781.22    211.31 o 
   0  24   1      561.62      368.51    156.76 o 
   2  24   1      479.02      433.09    112.13 o 
   4  24   1      558.11      125.80    155.78 o 
   6  24   1      270.63      177.39    111.13 o 
   8  24   1      968.78      991.82    217.20 o 
  -7  25   1      699.62      218.95    188.62 o 
  -5  25   1      625.92      271.02    130.82 o 
  -3  25   1      484.02      587.94    188.45 o 
  -1  25   1      571.85      474.05    133.25 o 
   1  25   1     1585.63     1314.76    188.92 o 
   3  25   1     1041.15      825.05    179.39 o 
   5  25   1      914.61      840.95    169.74 o 
   7  25   1      412.82      516.04    243.00 o 
  -6  26   1     2655.02     2611.07    250.39 o 
  -4  26   1     2366.63     2910.22    539.81 o 
  -2  26   1      391.20      341.54    205.90 o 
   0  26   1      872.68      627.50    162.20 o 
   2  26   1     1398.31     1083.75    166.89 o 
   4  26   1     1343.31     1048.70    245.21 o 
 -22   0   2     1045.26     1139.57    254.55 o 
 -20   0   2     2258.64     2244.75    282.07 o 
 -18   0   2     4834.37     4877.57    204.23 o 
 -16   0   2    10128.60    12165.70    396.72 o 
 -14   0   2    10855.72    11636.96   1001.00 o 
 -12   0   2    24727.37    24186.57    788.71 o 
 -10   0   2    45450.66    48858.18   1226.76 o 
  -8   0   2      596.84      944.73    110.08 o 
  -6   0   2    29900.41    28574.78    751.57 o 
  -4   0   2    31582.61    32330.77    697.74 o 
  -2   0   2    28358.65    27536.30    478.59 o 
   0   0   2    22626.12    22741.13    456.81 o 
   2   0   2    15164.13    15403.05    407.17 o 
   4   0   2   152358.38   146614.23   4834.95 o 
   6   0   2    37132.20    39154.47   1011.32 o 
   8   0   2     3477.92     3567.97    143.69 o 
  10   0   2     6711.58     7167.85    274.63 o 
  12   0   2      784.84      557.13     68.02 o 
  14   0   2     6318.45     6287.61    216.80 o 
  16   0   2     4376.04     4566.13    319.17 o 
  18   0   2     1960.66     1856.63    160.99 o 
 -21   1   2       61.14     -113.27    113.27 o 
 -19   1   2      120.09      -26.09    101.90 o 
 -17   1   2       16.57       40.09    211.31 o 
 -15   1   2     1109.76      991.45     52.43 o 
 -13   1   2     3849.85     3742.60    109.58 o 
 -11   1   2     1225.74     1058.87     59.56 o 
  -9   1   2     9091.28     9170.06    204.33 o 
  -7   1   2    11373.67     9580.51   1211.85 o 
  -5   1   2      315.15      275.61     30.07 o 
  -3   1   2    12183.87    10905.43    169.43 o 
  -1   1   2    29938.55    28294.85    408.50 o 
   1   1   2    40991.13    40240.14    613.89 o 
   3   1   2     3681.39     3204.94     69.90 o 
   5   1   2     2614.49     2200.41     58.69 o 
   7   1   2      337.51      353.16     27.15 o 
   9   1   2     8293.51     8156.59    171.11 o 
  11   1   2     5446.18     5340.06    138.86 o 
  13   1   2     1565.88     1469.37     73.06 o 
  15   1   2      935.13      871.85     72.98 o 
  17   1   2      603.17      392.98     76.56 o 
  19   1   2      647.20      526.55    157.24 o 
 -22   2   2     1026.45     1077.47    167.66 o 
 -20   2   2     1573.42     1528.43    174.95 o 
 -18   2   2     3981.68     3717.05    225.72 o 
 -16   2   2     2108.99     1997.55    148.43 o 
 -14   2   2     3542.46     3233.97    123.48 o 
 -12   2   2     4736.28     4638.67    139.64 o 
 -10   2   2    23546.47    23039.19    462.57 o 
  -8   2   2    21837.41    21289.15    411.07 o 
  -6   2   2      148.90      175.62     22.96 o 
  -4   2   2     2297.24     1788.34     54.39 o 
  -2   2   2    98558.48    98137.22   1617.53 o 
   0   2   2    25781.03    24932.31    447.90 o 
   2   2   2      735.26      754.89     23.55 o 
   4   2   2    41722.64    42952.86    691.09 o 
   6   2   2    36701.86    37389.34    607.98 o 
   8   2   2    31781.57    33284.24    562.17 o 
  10   2   2     3596.97     3677.14    100.63 o 
  12   2   2     6698.40     6859.54    177.03 o 
  14   2   2     3191.33     3315.88    120.49 o 
  16   2   2      583.78      842.88     71.95 o 
  18   2   2     1416.76     1608.40    110.62 o 
 -21   3   2     1176.12      723.95    216.96 o 
 -19   3   2     3578.36     3629.53    343.98 o 
 -17   3   2     1173.71     1240.12    152.34 o 
 -15   3   2     1210.44     1089.89    104.19 o 
 -13   3   2     6789.09     6297.47    182.60 o 
 -11   3   2      325.71      255.64     43.29 o 
  -9   3   2    16746.19    15566.23    302.46 o 
  -7   3   2    82560.42    84306.50   1397.64 o 
  -5   3   2       16.37       18.62     16.45 o 
  -3   3   2    17163.98    16762.71    310.19 o 
  -1   3   2   140408.06   143828.14   2745.47 o 
   1   3   2      475.56      459.05     30.90 o 
   3   3   2      423.83      369.90     17.47 o 
   5   3   2      642.03      546.98     25.94 o 
   7   3   2     3477.60     3127.23     74.93 o 
   9   3   2     6423.97     6547.90    141.07 o 
  11   3   2     6716.66     7283.36    170.35 o 
  13   3   2     5769.21     5851.79    157.72 o 
  15   3   2     1628.80     1815.99    129.31 o 
  17   3   2     1073.73     1129.70    156.35 o 
  19   3   2     1603.53     1486.68    138.89 o 
 -20   4   2     1117.03     1017.07    248.65 o 
 -18   4   2       38.30      118.05     91.65 o 
 -16   4   2     2004.50     2190.87    183.79 o 
 -14   4   2     2894.18     2630.46    189.88 o 
 -12   4   2     2307.78     1867.29     92.31 o 
 -10   4   2     7978.00     7729.05    189.12 o 
  -8   4   2     2618.79     2720.31     80.28 o 
  -6   4   2     4765.99     3692.88     93.95 o 
  -4   4   2     2351.55     2168.45     62.38 o 
  -2   4   2    25039.17    25289.20    521.83 o 
   0   4   2    79595.48    81073.06   1603.25 o 
   2   4   2     8438.97     8817.12    151.32 o 
   4   4   2    30905.78    32138.60    474.19 o 
   6   4   2        8.27       -3.71     16.33 o 
   8   4   2      503.76      389.49     32.39 o 
  10   4   2     4304.63     4382.28    115.30 o 
  12   4   2     3250.29     3214.39     99.60 o 
  14   4   2       52.71       -8.87     47.04 o 
  16   4   2      657.89      559.53    100.70 o 
  18   4   2      258.20      157.34     96.76 o 
 -21   5   2     4468.01     4305.12    336.16 o 
 -19   5   2     3021.08     3251.75    237.29 o 
 -17   5   2     1349.97     1576.37    149.43 o 
 -15   5   2     4865.14     5022.86    422.12 o 
 -13   5   2    11158.17    10927.84    283.64 o 
 -11   5   2    15390.07    14633.09    318.99 o 
  -9   5   2     8968.04     8992.50    314.21 o 
  -7   5   2    15107.11    15211.18    308.96 o 
  -5   5   2    42237.91    42339.01    797.62 o 
  -3   5   2      339.89      306.15     22.75 o 
  -1   5   2    63150.98    64241.83   1078.93 o 
   1   5   2    59886.77    61475.35    943.65 o 
   3   5   2    14073.20    13550.56    233.86 o 
   5   5   2    24717.64    24867.08    394.28 o 
   7   5   2     9002.61     8309.58    172.37 o 
   9   5   2     6093.11     6504.44    146.27 o 
  11   5   2     1058.27     1026.51    106.88 o 
  13   5   2    10670.35    11198.24    287.05 o 
  15   5   2     6542.01     7300.20    263.18 o 
  17   5   2     2128.80     2054.06    413.76 o 
  19   5   2      832.53      788.40    232.19 o 
 -20   6   2      276.17       34.40    138.12 o 
 -18   6   2       29.37      -12.73     99.34 o 
 -16   6   2       62.90       26.92    108.36 o 
 -14   6   2      466.87      440.50     65.20 o 
 -12   6   2     1065.08     1002.66     71.59 o 
 -10   6   2       83.30       69.98     47.31 o 
  -8   6   2      943.85      993.56     59.31 o 
  -6   6   2      696.97      568.94     40.57 o 
  -4   6   2    20453.80    19589.43    377.42 o 
  -2   6   2     2552.87     2603.01     67.53 o 
   0   6   2    36307.89    37409.64    709.50 o 
   2   6   2     2223.85     1773.27     48.84 o 
   4   6   2     4713.20     4391.99     94.03 o 
   6   6   2     2171.22     2355.96     65.46 o 
   8   6   2      132.58       98.72     37.11 o 
  10   6   2     2813.75     2807.48     88.76 o 
  12   6   2        8.40       -5.71     38.91 o 
  14   6   2       45.14      -18.43     72.24 o 
  16   6   2      419.25      448.93    111.06 o 
  18   6   2       81.98        9.43    104.17 o 
 -21   7   2     1634.46     1688.00    195.46 o 
 -19   7   2     3550.29     3525.90    265.62 o 
 -17   7   2     4692.78     4079.73    345.95 o 
 -15   7   2     3638.92     3896.32    207.21 o 
 -13   7   2      203.44       91.40     82.99 o 
 -11   7   2     4299.05     4011.89    152.43 o 
  -9   7   2    12555.83    12844.38    248.09 o 
  -7   7   2    29140.03    29877.14    534.36 o 
  -5   7   2    48454.20    49024.43    851.58 o 
  -3   7   2    10352.47     9629.90    194.41 o 
  -1   7   2      203.74      354.11     55.78 o 
   1   7   2    60584.71    60160.20   1049.79 o 
   3   7   2    14423.82    15321.15    275.83 o 
   5   7   2     4284.98     4583.67    101.01 o 
   7   7   2    30751.21    32662.33    564.01 o 
   9   7   2     9859.05    10497.42    265.91 o 
  11   7   2     3304.84     3466.21    133.33 o 
  13   7   2     8292.42     9323.69    408.12 o 
  15   7   2     2296.06     2559.16    182.40 o 
  17   7   2     1274.51      984.04    166.03 o 
 -20   8   2      695.20      555.36    133.93 o 
 -18   8   2     1624.88     1541.94    152.50 o 
 -16   8   2     3834.85     3605.02    260.59 o 
 -14   8   2       35.25       53.10     63.68 o 
 -12   8   2     3231.24     3089.91    117.12 o 
 -10   8   2     5350.31     5291.33    122.64 o 
  -8   8   2    32795.18    34198.36    639.99 o 
  -6   8   2     1073.27      970.56     48.55 o 
  -4   8   2    18871.59    20291.12    390.32 o 
  -2   8   2    16426.83    15156.32    324.14 o 
   0   8   2     3977.63     3838.08     95.21 o 
   2   8   2     7834.21     7982.79    174.98 o 
   4   8   2    17553.82    18109.46    308.35 o 
   6   8   2       19.24       -1.14     37.10 o 
   8   8   2      113.84      134.92     37.55 o 
  10   8   2     5143.61     5211.31    192.32 o 
  12   8   2     6153.60     6656.73    273.29 o 
  14   8   2      284.17      227.16    107.62 o 
  16   8   2     1149.53      829.23    203.69 o 
  18   8   2      717.83      438.49    133.86 o 
 -19   9   2     1221.82      822.76    155.25 o 
 -17   9   2     1207.99     1318.78    346.69 o 
 -15   9   2     6444.69     6879.24    312.19 o 
 -13   9   2       91.98       92.72     49.00 o 
 -11   9   2      599.95      686.97     57.44 o 
  -9   9   2    16981.30    17322.99    369.16 o 
  -7   9   2     9195.32     9246.06    212.20 o 
  -5   9   2    10726.39    10567.03    299.11 o 
  -3   9   2     3953.21     4157.63    103.56 o 
  -1   9   2     5924.51     5539.58    145.04 o 
   1   9   2     1882.63     1463.79     59.37 o 
   3   9   2     2086.25     2056.35     63.21 o 
   5   9   2    14794.05    15973.87    284.42 o 
   7   9   2     2045.55     2109.75     77.75 o 
   9   9   2       91.09       70.26     38.92 o 
  11   9   2      988.42      911.51     77.37 o 
  13   9   2      174.76       95.04     61.14 o 
  15   9   2      237.56      244.00     93.02 o 
  17   9   2     1362.16      953.94    162.23 o 
 -20  10   2     2308.53     2431.39    368.80 o 
 -18  10   2     1709.93     1662.87    365.12 o 
 -16  10   2     3022.78     3538.41    310.08 o 
 -14  10   2     1864.15     1381.14    134.59 o 
 -12  10   2     3545.74     3514.42    175.76 o 
 -10  10   2    18537.07    19805.30    370.38 o 
  -8  10   2     4780.65     4878.50    155.56 o 
  -6  10   2     6371.47     7104.10    167.68 o 
  -4  10   2    13922.87    13074.01    258.71 o 
  -2  10   2    19156.12    19802.21    387.91 o 
   0  10   2    39485.82    41155.82    901.71 o 
   2  10   2     5378.18     5059.20    184.34 o 
   4  10   2     7787.40     7901.87    164.33 o 
   6  10   2    33043.35    36539.45    613.40 o 
   8  10   2     5398.32     5589.61    136.29 o 
  10  10   2     5002.94     5046.62    250.62 o 
  12  10   2     6192.06     6336.10    219.88 o 
  14  10   2     2781.38     3017.56    200.75 o 
  16  10   2     2564.21     2643.88    221.84 o 
  18  10   2     2007.41     2333.26    236.04 o 
 -19  11   2       65.43      -28.69    109.45 o 
 -17  11   2      379.73      315.13    141.77 o 
 -15  11   2      818.68      564.87    112.72 o 
 -13  11   2      866.13      810.10    208.60 o 
 -11  11   2      635.58      675.98     54.83 o 
  -9  11   2      804.50      617.65     60.56 o 
  -7  11   2     2341.60     2742.64    101.49 o 
  -5  11   2      129.06       85.24     33.52 o 
  -3  11   2     6370.30     6214.21    206.19 o 
  -1  11   2     1353.91     1061.27     54.30 o 
   1  11   2    10261.11    10179.14    227.09 o 
   3  11   2      109.62       69.07     27.90 o 
   5  11   2     6139.84     6583.81    145.56 o 
   7  11   2     1142.67      934.61     54.06 o 
   9  11   2       30.54       -7.26     36.00 o 
  11  11   2        0.38       26.60     47.47 o 
  13  11   2       30.06       51.65     79.54 o 
  15  11   2        1.89     -111.07    111.07 o 
  17  11   2       33.12       33.98    112.99 o 
 -18  12   2     2692.42     2706.57    222.06 o 
 -16  12   2     2680.44     2573.40    191.92 o 
 -14  12   2     2665.18     3039.50    178.04 o 
 -12  12   2      105.79      129.18     39.52 o 
 -10  12   2    15574.92    16950.63    389.05 o 
  -8  12   2    16875.13    17829.07    401.69 o 
  -6  12   2    15104.24    15445.84    319.64 o 
  -4  12   2    18268.47    18713.84    379.87 o 
  -2  12   2     6578.08     6337.38    154.63 o 
   0  12   2     5477.10     5695.42    141.92 o 
   2  12   2    33782.95    36508.83    709.10 o 
   4  12   2     2154.74     1914.21     95.68 o 
   6  12   2      250.47      298.32     37.71 o 
   8  12   2     3511.60     3870.56    119.43 o 
  10  12   2     5250.99     5659.60    175.72 o 
  12  12   2     7449.14     8430.80    358.50 o 
  14  12   2     3440.50     3608.23    234.34 o 
  16  12   2     1182.77     1127.68    157.23 o 
 -19  13   2      692.10      504.70    148.01 o 
 -17  13   2      937.81      775.39    143.01 o 
 -15  13   2     2253.40     2250.05    172.36 o 
 -13  13   2      924.65      814.02     89.01 o 
 -11  13   2      321.87      207.73     47.73 o 
  -9  13   2     2808.31     2958.95    128.11 o 
  -7  13   2     4877.03     4856.61    153.23 o 
  -5  13   2     4620.46     5159.43    144.09 o 
  -3  13   2     2453.76     2206.30     80.21 o 
  -1  13   2      615.86      484.91     64.94 o 
   1  13   2     5654.60     5288.11    145.50 o 
   3  13   2     3781.21     3167.65    190.16 o 
   5  13   2     1551.29     1555.12     70.48 o 
   7  13   2     7093.97     7998.54    195.01 o 
   9  13   2      125.32      137.53     51.40 o 
  11  13   2     1157.48     1093.57     76.92 o 
  13  13   2     2157.55     2107.60    171.90 o 
  15  13   2      207.26       14.57    205.65 o 
  17  13   2      236.32      103.69    195.58 o 
 -18  14   2      353.06       62.86    113.61 o 
 -16  14   2     2298.41     2611.70    196.72 o 
 -14  14   2      650.01      709.54    125.07 o 
 -12  14   2      290.57      503.10    104.15 o 
 -10  14   2      510.84      352.65     64.54 o 
  -8  14   2     8045.32     8582.94    226.74 o 
  -6  14   2     7908.64     7806.33    210.10 o 
  -4  14   2     5392.99     4721.71    166.59 o 
  -2  14   2     6856.78     7583.45    197.39 o 
   0  14   2     4069.18     4469.21    139.98 o 
   2  14   2     2725.24     3141.16    124.13 o 
   4  14   2     2247.39     2028.76     92.13 o 
   6  14   2     1447.29     1224.38     80.24 o 
   8  14   2     2684.16     2668.89    114.38 o 
  10  14   2     4001.64     3706.03    176.79 o 
  12  14   2       53.00      106.99    216.22 o 
  14  14   2     1133.19     1052.39    131.74 o 
  16  14   2     2497.47     2497.03    216.61 o 
 -17  15   2      629.53      661.66    131.86 o 
 -15  15   2     1783.94     1537.40    191.27 o 
 -13  15   2     5856.51     6125.18    294.34 o 
 -11  15   2     8485.98     9387.80    377.55 o 
  -9  15   2     1776.35     1583.03     98.85 o 
  -7  15   2     5758.58     6098.23    194.90 o 
  -5  15   2     3541.43     3502.39    119.60 o 
  -3  15   2     2136.69     2485.11    107.60 o 
  -1  15   2     7789.36     8446.94    267.33 o 
   1  15   2    17661.89    18323.38    406.25 o 
   3  15   2     2939.10     3201.56    119.61 o 
   5  15   2     7708.74     7670.57    209.27 o 
   7  15   2     7873.68     8666.48    245.42 o 
   9  15   2     2256.85     2195.59    126.30 o 
  11  15   2     4724.56     5375.70    268.29 o 
  13  15   2     1125.48     1062.52    294.35 o 
  15  15   2     1661.95     1534.76    176.05 o 
 -16  16   2        0.53       37.52    118.69 o 
 -14  16   2       24.83       65.28     93.47 o 
 -12  16   2        5.77      -25.66    101.21 o 
 -10  16   2     2895.26     3033.20    265.85 o 
  -8  16   2     2749.81     2756.60    124.34 o 
  -6  16   2     3399.26     2945.78    155.20 o 
  -4  16   2        4.68      -22.46     45.32 o 
  -2  16   2     1215.34      897.27     64.01 o 
   0  16   2     1482.86     1327.06     82.14 o 
   2  16   2     2539.87     2236.41    115.82 o 
   4  16   2      938.75      659.44     92.55 o 
   6  16   2     1076.68      996.73     76.63 o 
   8  16   2     1305.88     1045.57     88.50 o 
  10  16   2      182.45      -10.64     69.62 o 
  12  16   2       83.28      181.07    143.98 o 
  14  16   2      133.31       63.77     92.84 o 
 -17  17   2     2143.72     2273.67    229.43 o 
 -15  17   2     2868.42     2737.26    567.58 o 
 -13  17   2     5796.31     6303.61    328.24 o 
 -11  17   2     2866.87     3107.88    194.05 o 
  -9  17   2     8301.47     8636.16    353.28 o 
  -7  17   2     7489.64     7983.96    268.16 o 
  -5  17   2       64.95       92.35     71.14 o 
  -3  17   2     6457.91     6897.34    210.07 o 
  -1  17   2    11698.64    12006.75    336.98 o 
   1  17   2     3705.65     3815.40    162.57 o 
   3  17   2     2735.21     2898.25    163.64 o 
   5  17   2     5643.44     5903.25    212.84 o 
   7  17   2     5533.03     5721.02    212.73 o 
   9  17   2     3189.95     3163.90    189.79 o 
  11  17   2     1540.34     1700.94    226.78 o 
  13  17   2     1625.25     1651.66    174.94 o 
 -16  18   2      566.83      479.85    142.28 o 
 -14  18   2      569.13      418.68    137.76 o 
 -12  18   2      522.25      438.71    133.91 o 
 -10  18   2      407.75      349.80    107.04 o 
  -8  18   2      390.50      223.29     99.90 o 
  -6  18   2     1091.17      883.83     96.67 o 
  -4  18   2     2012.66     1845.58    141.50 o 
  -2  18   2     6478.19     6487.47    194.57 o 
   0  18   2      486.34      362.53     74.39 o 
   2  18   2        2.77       40.07     63.03 o 
   4  18   2     1131.63     1040.08     88.25 o 
   6  18   2     4540.54     4782.28    185.02 o 
   8  18   2     1344.93     1319.50    117.91 o 
  10  18   2       10.85      -89.75     89.75 o 
  12  18   2      436.20      493.58    117.27 o 
  14  18   2      417.57      282.56    178.87 o 
 -15  19   2      848.92      868.45    181.91 o 
 -13  19   2     2237.42     2136.15    333.17 o 
 -11  19   2     1154.81     1188.48    150.61 o 
  -9  19   2      989.56      655.35    122.61 o 
  -7  19   2     2439.67     2560.89    263.15 o 
  -5  19   2     4034.92     3857.22    291.46 o 
  -3  19   2     2127.93     2380.30    123.49 o 
  -1  19   2     1362.65     1381.17    101.85 o 
   1  19   2     1418.57     1499.76    109.34 o 
   3  19   2     6719.82     7284.70    289.70 o 
   5  19   2     4871.14     4850.19    302.22 o 
   7  19   2     2774.32     2746.06    171.76 o 
   9  19   2     4823.38     4832.58    406.15 o 
  11  19   2      716.42      833.46    142.51 o 
  13  19   2      352.97      224.08    172.48 o 
 -14  20   2     1445.99     1644.68    175.70 o 
 -12  20   2     2344.09     2369.39    447.92 o 
 -10  20   2      812.31      887.20    136.07 o 
  -8  20   2     1975.39     1864.23    172.29 o 
  -6  20   2     2605.24     3024.50    187.60 o 
  -4  20   2     6457.60     6291.77    296.67 o 
  -2  20   2     3271.39     3105.23    168.61 o 
   0  20   2      900.13      678.39    147.42 o 
   2  20   2      118.11      158.33     84.86 o 
   4  20   2     6321.39     6159.59    282.87 o 
   6  20   2      663.61      514.20    107.45 o 
   8  20   2     1562.99     1405.10    238.33 o 
  10  20   2     1297.02     1556.93    157.14 o 
  12  20   2      795.39      610.36    127.33 o 
 -13  21   2        1.96      -12.85    114.77 o 
 -11  21   2     1220.10     1190.38    163.03 o 
  -9  21   2     1222.57     1110.64    199.02 o 
  -7  21   2      341.39      150.34    105.87 o 
  -5  21   2      189.63       -2.00    156.02 o 
  -3  21   2      691.99      697.31    204.43 o 
  -1  21   2       32.17       61.68     80.51 o 
   1  21   2      184.10      151.38     92.86 o 
   3  21   2     1504.38     1144.98    184.28 o 
   5  21   2      572.20      488.11    102.79 o 
   7  21   2       43.28      130.69    100.22 o 
   9  21   2       46.85       65.96    116.77 o 
  11  21   2      320.47      245.70    160.20 o 
 -12  22   2     2035.72     2388.97    248.65 o 
 -10  22   2     1673.53     2104.95    354.30 o 
  -8  22   2     2826.02     2987.18    360.69 o 
  -6  22   2     1132.18     1210.72    219.17 o 
  -4  22   2      748.89      686.82    128.80 o 
  -2  22   2     8717.43     9439.97    413.06 o 
   0  22   2     3371.11     3710.95    213.46 o 
   2  22   2     2953.96     3167.84    212.31 o 
   4  22   2     2130.32     1906.02    170.09 o 
   6  22   2     3121.67     3062.77    214.53 o 
   8  22   2     1087.21      936.54    146.93 o 
  10  22   2     2429.84     2514.53    393.62 o 
 -11  23   2      449.61      533.10    152.41 o 
  -9  23   2       29.57      -59.05    104.82 o 
  -7  23   2       54.06     -139.56    151.35 o 
  -5  23   2      105.49      -92.97    277.89 o 
  -3  23   2      297.71       50.00     91.70 o 
  -1  23   2      726.74      940.99    143.66 o 
   1  23   2      344.38      246.31    104.74 o 
   3  23   2       93.41       81.86    126.48 o 
   5  23   2        2.56      -76.18    105.74 o 
   7  23   2       21.11       44.66    123.12 o 
   9  23   2      225.32       51.11    153.81 o 
 -10  24   2      865.54     1261.48    198.77 o 
  -8  24   2     1747.98     1166.60    241.77 o 
  -6  24   2     3790.82     3491.79    349.88 o 
  -4  24   2      395.93      389.98    121.00 o 
  -2  24   2      469.31      321.75    205.65 o 
   0  24   2     1886.15     1489.71    187.72 o 
   2  24   2     3378.49     3195.33    305.41 o 
   4  24   2     1085.46      900.07    160.94 o 
   6  24   2     1476.70     1346.82    191.63 o 
  -7  25   2     1167.39      700.50    192.96 o 
  -5  25   2      109.62      -32.77    121.88 o 
  -3  25   2      946.97      779.84    154.30 o 
  -1  25   2     2312.69     1905.70    209.56 o 
   1  25   2      628.07      429.54    123.76 o 
   3  25   2      660.05      517.07    151.94 o 
   5  25   2      519.65      379.54    240.54 o 
  -4  26   2      851.18      585.51    169.91 o 
  -2  26   2       19.90       13.73    125.44 o 
   0  26   2      178.11      125.73    146.53 o 
   2  26   2      499.03      507.39    368.56 o 
 -21   1   3      291.65      482.56    235.38 o 
 -19   1   3     2640.61     2710.98    201.56 o 
 -17   1   3     4302.23     4588.74    244.27 o 
 -15   1   3     6058.04     5900.60    288.68 o 
 -13   1   3    21721.02    22248.11    583.60 o 
 -11   1   3    10868.07    10223.88    234.47 o 
  -9   1   3     2222.45     2037.45     72.23 o 
  -7   1   3    31428.47    31732.49    522.58 o 
  -5   1   3    64469.01    62316.68    881.26 o 
  -3   1   3    47170.31    45671.38    605.31 o 
  -1   1   3       64.92       69.16      9.56 o 
   1   1   3    12069.98    11334.42    194.94 o 
   3   1   3     2714.79     2044.06     54.76 o 
   5   1   3    29889.75    30649.04    521.57 o 
   7   1   3    34778.82    37388.63    643.77 o 
   9   1   3    29460.20    29733.86    585.97 o 
  11   1   3     3863.83     3921.48    114.78 o 
  13   1   3      875.20     1289.19     88.77 o 
  15   1   3     2109.85     2430.56    120.23 o 
  17   1   3     1851.40     1889.48    129.59 o 
 -22   2   3      380.18      227.92    154.75 o 
 -20   2   3     2188.64     2148.57    207.76 o 
 -18   2   3     2932.04     2965.46    209.07 o 
 -16   2   3     1828.93     1982.62    159.16 o 
 -14   2   3      338.90      204.03     96.56 o 
 -12   2   3      375.99      253.32     46.93 o 
 -10   2   3     3707.22     2971.04    103.56 o 
  -8   2   3     7012.24     7102.05    153.57 o 
  -6   2   3     4476.37     4307.49     94.37 o 
  -4   2   3    25063.56    25561.56    378.48 o 
  -2   2   3      239.13      187.89     12.91 o 
   0   2   3      420.90      283.33     57.24 o 
   2   2   3     2379.87     2371.02     62.87 o 
   4   2   3     2800.65     2875.97     67.15 o 
   6   2   3     4460.43     4760.93    107.80 o 
   8   2   3     3332.75     2848.91     85.33 o 
  10   2   3      838.06      657.14     45.09 o 
  12   2   3      126.63       -9.75     37.46 o 
  14   2   3     4772.60     4808.65    203.03 o 
  16   2   3     1707.48     1646.35    138.50 o 
  18   2   3      874.22      944.76    133.77 o 
 -21   3   3        5.98       31.41    152.15 o 
 -19   3   3      987.53      802.33    138.50 o 
 -17   3   3     8218.58     9117.91    593.37 o 
 -15   3   3     1548.25     1406.51    132.93 o 
 -13   3   3      597.55      411.63     61.82 o 
 -11   3   3    13656.09    14225.22    324.84 o 
  -9   3   3    33377.60    33543.80    601.22 o 
  -7   3   3      524.25      380.90     35.10 o 
  -5   3   3     1290.69     1238.72     47.21 o 
  -3   3   3     7459.69     6447.71    147.07 o 
  -1   3   3     6705.44     7355.81    120.93 o 
   1   3   3    11747.83    11311.32    240.71 o 
   3   3   3     3326.87     3198.25     89.91 o 
   5   3   3     5734.80     5877.09    133.01 o 
   7   3   3    14425.04    15384.03    280.08 o 
   9   3   3    16706.07    17542.52    333.48 o 
  11   3   3     5595.99     5540.15    144.58 o 
  13   3   3      107.74       62.26     45.37 o 
  15   3   3     1625.32     1652.09    163.77 o 
  17   3   3      697.88      507.77     74.56 o 
 -22   4   3     1969.28     1737.12    270.27 o 
 -20   4   3     2266.22     2095.37    198.41 o 
 -18   4   3     1059.09     1175.04    140.19 o 
 -16   4   3     6356.30     6535.33    288.82 o 
 -14   4   3    19983.21    20194.18    599.20 o 
 -12   4   3     4197.31     3996.21    124.26 o 
 -10   4   3       47.55       -7.44     30.95 o 
  -8   4   3    13076.07    12400.93    258.34 o 
  -6   4   3    46036.92    45201.91    822.72 o 
  -4   4   3    34502.18    33585.47    608.29 o 
  -2   4   3    78353.23    79369.56   1208.60 o 
   0   4   3    12981.74    12027.24    280.96 o 
   2   4   3    17422.51    16923.79    257.24 o 
   4   4   3    34701.84    35380.37    572.02 o 
   6   4   3    23301.37    23511.53    411.02 o 
   8   4   3     3406.29     3487.42     98.31 o 
  10   4   3     5379.81     5661.01    142.08 o 
  12   4   3     4674.71     5188.69    151.99 o 
  14   4   3     2109.24     2424.60    123.52 o 
  16   4   3     2228.39     2202.63    162.01 o 
  18   4   3     1173.60     1139.18    272.68 o 
 -21   5   3      322.36      380.46    125.03 o 
 -19   5   3      107.41      -65.51    121.10 o 
 -17   5   3      635.10      364.88    105.12 o 
 -15   5   3      292.51      235.01    141.03 o 
 -13   5   3     1438.09     1479.70    102.19 o 
 -11   5   3      319.30      426.03     51.08 o 
  -9   5   3     2978.62     3063.19    124.34 o 
  -7   5   3     1304.67     1147.24     51.33 o 
  -5   5   3     2019.01     1591.08     67.81 o 
  -3   5   3     5932.98     4524.72    102.63 o 
  -1   5   3      444.48      321.14     17.91 o 
   1   5   3     4943.65     5179.08    102.08 o 
   3   5   3     4884.54     4624.87    115.92 o 
   5   5   3      573.44      402.31     24.63 o 
   7   5   3      517.42      448.07     51.88 o 
   9   5   3       68.49      135.48     31.20 o 
  11   5   3      695.29      642.26     53.15 o 
  13   5   3      675.35      647.64     66.51 o 
  15   5   3       18.64      103.98     73.79 o 
  17   5   3       39.57      -61.91     93.27 o 
 -20   6   3     3017.22     3445.57    251.82 o 
 -18   6   3     3755.24     3612.42    502.46 o 
 -16   6   3     3094.26     2450.23    230.22 o 
 -14   6   3    11703.43    12266.81    367.50 o 
 -12   6   3    12141.23    12348.64    294.96 o 
 -10   6   3     1330.37     1057.74     79.79 o 
  -8   6   3     4293.53     3551.38    105.70 o 
  -6   6   3     8265.10     7447.42    186.92 o 
  -4   6   3    69417.54    72370.30   1243.80 o 
  -2   6   3    36013.10    36704.50    804.88 o 
   0   6   3    11556.01    11955.71    208.96 o 
   2   6   3       38.23       34.46     11.15 o 
   4   6   3     3291.93     2928.38     95.18 o 
   6   6   3    15540.14    16612.84    288.76 o 
   8   6   3     7751.99     8008.24    198.26 o 
  10   6   3     4948.95     5219.48    140.25 o 
  12   6   3    10119.56    10896.63    264.16 o 
  14   6   3     2434.79     2671.09    256.27 o 
  16   6   3     1011.19     1090.83    163.15 o 
  18   6   3     1643.38     1391.41    168.23 o 
 -21   7   3       42.67       61.57    119.49 o 
 -19   7   3      678.13      306.62    112.01 o 
 -17   7   3      860.67      605.74    118.76 o 
 -15   7   3      433.74      390.99    115.97 o 
 -13   7   3      503.12      457.16     58.76 o 
 -11   7   3      367.83      258.28     61.69 o 
  -9   7   3      995.20      921.84     58.77 o 
  -7   7   3     1646.89     1549.56     61.39 o 
  -5   7   3    42560.97    43800.23    805.52 o 
  -3   7   3     5316.32     5430.46    124.84 o 
  -1   7   3     3761.08     3317.38     78.52 o 
   1   7   3     1872.47     1600.95     48.02 o 
   3   7   3     6607.39     6257.67    125.87 o 
   5   7   3       31.89       -1.08     25.12 o 
   7   7   3     3758.50     3413.08    104.02 o 
   9   7   3     5136.80     5021.65    164.04 o 
  11   7   3      363.69      379.70     59.82 o 
  13   7   3       62.33      113.68     60.99 o 
  15   7   3      998.09      790.69    129.64 o 
  17   7   3       65.56     -106.84    106.84 o 
 -20   8   3      614.50      424.11    146.81 o 
 -18   8   3     3487.90     3574.11    243.87 o 
 -16   8   3     4389.16     4382.32    242.42 o 
 -14   8   3     1520.14     1178.00    170.03 o 
 -12   8   3     3277.99     3119.68    122.16 o 
 -10   8   3     5032.68     4709.97    138.83 o 
  -8   8   3    25139.11    24608.86    471.84 o 
  -6   8   3     4191.52     4213.71    122.71 o 
  -4   8   3     1679.32     1617.27     55.43 o 
  -2   8   3     7761.31     7501.79    192.30 o 
   0   8   3    20944.67    21759.51    400.29 o 
   2   8   3    18876.20    18840.81    328.88 o 
   4   8   3     4463.22     4182.48    108.59 o 
   6   8   3     9512.63     9366.53    189.71 o 
   8   8   3     8059.98     9166.24    234.44 o 
  10   8   3     4018.39     4220.45    180.09 o 
  12   8   3     1596.05     1396.33    141.71 o 
  14   8   3      378.25      297.06    101.58 o 
  16   8   3      974.32      959.52    142.63 o 
 -21   9   3     1955.38     2068.82    293.37 o 
 -19   9   3     2185.95     2042.09    315.97 o 
 -17   9   3     2914.36     3154.96    207.54 o 
 -15   9   3      679.26      703.85    119.91 o 
 -13   9   3     8728.00     8951.02    253.01 o 
 -11   9   3     7621.74     7796.99    177.37 o 
  -9   9   3     5235.88     4942.36    138.44 o 
  -7   9   3     5360.68     5095.04    158.70 o 
  -5   9   3    19488.81    20802.21    471.10 o 
  -3   9   3     3903.73     3299.77     95.05 o 
  -1   9   3     4550.73     4607.73    115.31 o 
   1   9   3    14933.72    16321.22    281.46 o 
   3   9   3    26193.70    28163.54    499.65 o 
   5   9   3     3913.65     3705.79     94.91 o 
   7   9   3     2261.11     2131.98     72.73 o 
   9   9   3     8488.09     9896.03    254.47 o 
  11   9   3     1799.35     1875.94    105.04 o 
  13   9   3     1983.27     1691.84    224.57 o 
  15   9   3     2323.63     2249.60    178.37 o 
  17   9   3     1323.82     1256.11    160.26 o 
 -20  10   3       24.76      -14.10    113.10 o 
 -18  10   3      154.98      175.35    101.17 o 
 -16  10   3      787.53      638.10    110.90 o 
 -14  10   3      288.66      256.11     94.35 o 
 -12  10   3      583.37      390.74     64.40 o 
 -10  10   3      755.04      544.62     62.36 o 
  -8  10   3      404.01      352.18     43.48 o 
  -6  10   3     1341.70     1174.47     75.61 o 
  -4  10   3     8850.13     9044.09    192.07 o 
  -2  10   3     9410.90     9815.95    205.97 o 
   0  10   3       27.56       38.83     26.25 o 
   2  10   3     2189.80     2007.41     64.46 o 
   4  10   3     1225.23     1278.89     51.88 o 
   6  10   3     1727.81     1742.09     63.98 o 
   8  10   3     2476.04     2484.67     84.42 o 
  10  10   3     3561.07     3208.90    131.90 o 
  12  10   3      132.22      147.96     60.63 o 
  14  10   3        1.02      -37.18    101.13 o 
  16  10   3      143.21      267.91    101.11 o 
 -19  11   3     4715.52     5861.36    515.24 o 
 -17  11   3     3864.80     3560.86    243.89 o 
 -15  11   3     3443.56     3671.99    210.71 o 
 -13  11   3      248.41      209.30    189.44 o 
 -11  11   3     8986.43     8652.47    244.99 o 
  -9  11   3     4407.78     4419.11    144.02 o 
  -7  11   3    10235.47    10654.02    256.30 o 
  -5  11   3    19652.49    20136.26    410.13 o 
  -3  11   3    26469.24    28088.56    532.55 o 
  -1  11   3     4438.90     4553.64    119.58 o 
   1  11   3    11243.39    11976.85    252.59 o 
   3  11   3    10591.96    10670.71    216.17 o 
   5  11   3     4252.78     4333.17    166.49 o 
   7  11   3     2556.75     2588.95    103.61 o 
   9  11   3     1983.98     2157.86     97.39 o 
  11  11   3     5102.56     5773.61    215.27 o 
  13  11   3     3832.71     3769.84    216.07 o 
  15  11   3     2430.97     2290.57    190.39 o 
 -20  12   3      286.13      305.66    259.46 o 
 -18  12   3      120.30     -114.45    114.45 o 
 -16  12   3     1077.27      965.05    203.44 o 
 -14  12   3      132.94      149.76     78.22 o 
 -12  12   3      880.41      749.11     78.02 o 
 -10  12   3      881.17      748.49     68.94 o 
  -8  12   3     2963.36     2813.47    109.42 o 
  -6  12   3     3393.07     2890.11    103.90 o 
  -4  12   3        2.93      -37.76     37.76 o 
  -2  12   3     6453.73     6480.02    157.22 o 
   0  12   3     4199.34     4114.03    173.21 o 
   2  12   3      369.26      414.53     50.00 o 
   4  12   3      444.36      440.17     36.52 o 
   6  12   3     1886.89     1585.49    103.56 o 
   8  12   3      206.29      129.77     38.86 o 
  10  12   3      207.75      269.18     50.44 o 
  12  12   3     1210.12      937.82    111.53 o 
  14  12   3       45.45       62.17    107.45 o 
  16  12   3       23.36       70.76    170.52 o 
 -19  13   3     1156.39     1094.05    184.27 o 
 -17  13   3     2298.35     2165.05    248.90 o 
 -15  13   3     3280.89     4126.94    230.43 o 
 -13  13   3     7679.96     8122.85    249.62 o 
 -11  13   3     3682.68     3572.02    169.10 o 
  -9  13   3       86.21      155.47     50.78 o 
  -7  13   3     6687.36     6731.38    223.99 o 
  -5  13   3    17132.49    18571.05    391.66 o 
  -3  13   3    10902.50    11565.52    260.62 o 
  -1  13   3    13949.71    14457.30    441.21 o 
   1  13   3    19580.34    21249.51    455.01 o 
   3  13   3     7021.63     7227.85    165.68 o 
   5  13   3     6770.63     7489.16    180.62 o 
   7  13   3     5170.16     5450.20    162.94 o 
   9  13   3     2805.09     2790.05    123.14 o 
  11  13   3     1052.33     1035.08    103.09 o 
  13  13   3     1812.31     1979.40    171.32 o 
  15  13   3      936.05      605.97    119.33 o 
 -18  14   3       41.54       36.93    126.96 o 
 -16  14   3      994.01     1192.74    261.67 o 
 -14  14   3     5330.90     5614.85    276.13 o 
 -12  14   3    12364.60    12918.90    383.21 o 
 -10  14   3     2424.65     2522.50    150.25 o 
  -8  14   3      250.07      219.13     89.37 o 
  -6  14   3     3210.38     3432.18    118.92 o 
  -4  14   3     4759.52     5189.81    144.48 o 
  -2  14   3     3636.20     3585.82    147.19 o 
   0  14   3      946.22     1059.18     63.20 o 
   2  14   3     2233.81     2346.87     88.63 o 
   4  14   3     3319.64     3329.01    103.83 o 
   6  14   3     3389.17     3326.21    121.33 o 
   8  14   3     1854.55     2024.77    107.32 o 
  10  14   3     2171.80     2123.09    145.72 o 
  12  14   3     2167.44     1772.76    299.51 o 
  14  14   3     1152.26     1092.85    138.32 o 
 -17  15   3     1148.51     1061.84    168.03 o 
 -15  15   3     1223.92      945.85    133.64 o 
 -13  15   3     1008.32      567.96    216.22 o 
 -11  15   3      198.35        5.24     70.84 o 
  -9  15   3      144.51      179.01     72.76 o 
  -7  15   3      256.59      186.61     48.51 o 
  -5  15   3     6586.83     6823.74    219.51 o 
  -3  15   3     8067.77     8728.92    216.38 o 
  -1  15   3     3293.56     3286.78    120.41 o 
   1  15   3        4.48       -4.68     47.81 o 
   3  15   3      235.89       94.75     40.13 o 
   5  15   3       63.72       91.94     40.19 o 
   7  15   3     1354.18     1360.31     93.94 o 
   9  15   3      706.15      573.82     78.75 o 
  11  15   3      244.70       97.89    155.04 o 
  13  15   3      310.57      106.43    110.32 o 
  15  15   3      538.91      297.79    192.63 o 
 -18  16   3      898.26     1119.71    268.80 o 
 -16  16   3     2326.60     2364.87    202.63 o 
 -14  16   3     3968.10     4254.99    253.69 o 
 -12  16   3     1812.80     1613.16    164.17 o 
 -10  16   3     3144.49     3230.91    328.26 o 
  -8  16   3    11090.38    11597.56    367.60 o 
  -6  16   3    12010.77    14224.52    344.82 o 
  -4  16   3     6597.68     7581.41    206.10 o 
  -2  16   3     3610.39     3697.50    167.11 o 
   0  16   3     8059.55     8054.73    235.44 o 
   2  16   3     3113.72     2977.63    119.42 o 
   4  16   3     9625.69    11200.56    293.48 o 
   6  16   3     6781.28     7159.02    211.08 o 
   8  16   3     3567.26     3781.22    164.36 o 
  10  16   3     2215.20     2226.41    159.88 o 
  12  16   3     2660.47     3052.64    217.23 o 
  14  16   3     2030.49     1947.94    325.80 o 
 -17  17   3      463.65      516.26    501.48 o 
 -15  17   3       27.78     -125.66    125.66 o 
 -13  17   3       26.27      -50.59     82.86 o 
 -11  17   3      826.31      518.98    104.17 o 
  -9  17   3      775.05      873.15    103.19 o 
  -7  17   3        8.06       46.34     70.80 o 
  -5  17   3      123.00       80.22     58.79 o 
  -3  17   3      308.79      239.83     56.54 o 
  -1  17   3      956.83      803.63     70.44 o 
   1  17   3     2601.06     2553.59    159.32 o 
   3  17   3     3046.83     2569.02    130.63 o 
   5  17   3      779.32      535.31     74.04 o 
   7  17   3      604.50      448.53    103.81 o 
   9  17   3     1559.60     1359.88    127.21 o 
  11  17   3        5.70       37.10    107.41 o 
  13  17   3       33.53     -139.07    220.15 o 
 -16  18   3      938.03      904.30    169.97 o 
 -14  18   3     2421.31     2110.97    398.04 o 
 -12  18   3     4548.23     4909.09    596.81 o 
 -10  18   3     5155.75     5746.29    280.96 o 
  -8  18   3     3396.44     3915.88    323.35 o 
  -6  18   3     6610.24     6967.17    398.04 o 
  -4  18   3     1126.62      849.58    108.75 o 
  -2  18   3     1970.08     1695.09    109.43 o 
   0  18   3     2255.42     2334.12    161.36 o 
   2  18   3     3644.04     3617.11    150.86 o 
   4  18   3     5687.09     5938.17    261.79 o 
   6  18   3     4100.21     4551.65    385.87 o 
   8  18   3     5106.42     5463.78    291.71 o 
  10  18   3     2190.76     2828.54    349.88 o 
  12  18   3      999.96      824.09    224.57 o 
 -15  19   3      519.15      525.92    153.90 o 
 -13  19   3     1286.98     1302.88    438.34 o 
 -11  19   3     3005.01     3000.34    299.51 o 
  -9  19   3      285.24      386.45    116.23 o 
  -7  19   3      166.03      173.36     78.13 o 
  -5  19   3     5532.63     5493.60    327.75 o 
  -3  19   3      560.41      292.34     90.21 o 
  -1  19   3       59.66      -30.26     53.22 o 
   1  19   3      650.47      478.71    162.66 o 
   3  19   3     6564.84     6876.40    311.64 o 
   5  19   3      848.87      795.27    108.11 o 
   7  19   3     1458.82     1082.20    151.35 o 
   9  19   3      359.45      268.80    194.60 o 
  11  19   3      462.81      132.19    166.59 o 
 -14  20   3      594.87      425.90    177.01 o 
 -12  20   3      619.95      298.61    194.11 o 
 -10  20   3     1166.13     1065.12    250.86 o 
  -8  20   3      516.54      649.28    132.43 o 
  -6  20   3     1050.90     1235.29    141.08 o 
  -4  20   3     2753.76     2557.56    222.12 o 
  -2  20   3      510.72      323.07    104.49 o 
   0  20   3      726.16      440.41    141.53 o 
   2  20   3      587.69      413.34     87.78 o 
   4  20   3       63.88       86.48     76.23 o 
   6  20   3      509.51      499.25    184.52 o 
   8  20   3     1893.57     1855.85    162.94 o 
  10  20   3      897.49      686.50    211.80 o 
 -13  21   3     2216.30     2213.99    327.52 o 
 -11  21   3     1183.07     1236.49    317.69 o 
  -9  21   3     1746.44     1837.22    503.94 o 
  -7  21   3     3394.17     3704.33    222.24 o 
  -5  21   3     3856.25     3816.09    201.55 o 
  -3  21   3     2921.16     3400.05    188.99 o 
  -1  21   3     5033.18     4466.90    406.64 o 
   1  21   3     3461.45     3269.62    250.62 o 
   3  21   3     2988.47     2840.17    172.67 o 
   5  21   3     1800.28     1904.63    167.63 o 
   7  21   3     2541.40     2385.07    193.27 o 
   9  21   3     2238.57     2237.87    354.30 o 
 -12  22   3        8.42       60.60    113.69 o 
 -10  22   3       13.42      -45.01    214.50 o 
  -8  22   3       48.70     -113.21    113.21 o 
  -6  22   3        7.20       85.01    230.47 o 
  -4  22   3       46.48      -13.71     91.59 o 
  -2  22   3       19.16       27.88    102.95 o 
   0  22   3        4.35     -101.78    101.78 o 
   2  22   3      220.51      104.96     91.74 o 
   4  22   3      193.57      109.71     90.32 o 
   6  22   3       20.15      107.60     96.96 o 
   8  22   3        9.98       22.60    176.91 o 
 -11  23   3     2171.87     2100.75    221.29 o 
  -9  23   3     2128.78     1855.29    190.65 o 
  -7  23   3     1493.31     1069.12    161.38 o 
  -5  23   3      242.34      280.20    115.33 o 
  -3  23   3     2109.85     1459.51    365.85 o 
  -1  23   3     2471.60     2356.57    182.98 o 
   1  23   3     3011.41     2427.23    270.77 o 
   3  23   3      913.18      912.45    158.33 o 
   5  23   3      902.26      726.28    149.78 o 
   7  23   3      359.79      513.03    279.12 o 
 -10  24   3      330.76      446.79    174.38 o 
  -8  24   3     1670.26     1836.88    362.66 o 
  -6  24   3      444.03      324.14    142.66 o 
  -4  24   3      173.00       64.75    104.26 o 
  -2  24   3      119.48      129.24    176.91 o 
   0  24   3     1153.33     1021.36    136.95 o 
   2  24   3     1414.09     1047.19    214.25 o 
   4  24   3     1141.34      950.87    234.89 o 
   6  24   3      142.24     -159.71    188.21 o 
  -7  25   3     1138.39      991.37    161.48 o 
  -5  25   3      988.21      845.69    151.04 o 
  -3  25   3      651.41      431.81    206.88 o 
  -1  25   3      333.85      242.04    138.94 o 
   1  25   3      648.63      556.76    208.85 o 
   3  25   3     1508.36     1344.98    253.07 o 
  -4  26   3      544.64      439.13    364.62 o 
  -2  26   3     2355.69     1883.31    388.46 o 
   0  26   3      920.85      452.39    199.27 o 
 -22   0   4     2162.98     2041.30    304.18 o 
 -20   0   4     1544.17     1545.97    251.11 o 
 -18   0   4       80.65        0.00    164.62 o 
 -16   0   4     3102.37     2633.45    226.05 o 
 -14   0   4    12741.36    13277.57    719.91 o 
 -12   0   4    20539.81    20698.30    484.11 o 
 -10   0   4    27168.66    27186.12    570.99 o 
  -8   0   4     4506.74     4932.02    159.39 o 
  -6   0   4    21644.47    20306.92    438.15 o 
  -4   0   4    12739.19    12793.97    308.26 o 
  -2   0   4      220.97      206.92     24.85 o 
   0   0   4     2487.55     2159.19     81.99 o 
   2   0   4    28892.00    30083.83    850.14 o 
   4   0   4    49220.60    51527.07   1067.29 o 
   6   0   4      281.87      174.58     52.55 o 
   8   0   4     4944.37     5000.05    157.01 o 
  10   0   4    10786.70    11006.19    301.84 o 
  12   0   4    22592.24    22102.54    634.39 o 
  14   0   4     4324.32     4519.24    251.03 o 
  16   0   4      577.04      549.24    137.62 o 
 -21   1   4      149.47       86.93    314.75 o 
 -19   1   4      809.78      613.10    144.72 o 
 -17   1   4       78.09      107.42     92.07 o 
 -15   1   4      742.39      694.11     48.98 o 
 -13   1   4      340.53      319.42     42.75 o 
 -11   1   4     6899.00     6478.71    149.23 o 
  -9   1   4    20469.16    20895.03    452.83 o 
  -7   1   4      168.47      225.15     44.14 o 
  -5   1   4     3489.99     3513.53     68.36 o 
  -3   1   4     4656.37     4449.55     78.48 o 
  -1   1   4    26752.22    26281.34    434.09 o 
   1   1   4       74.95       85.85     12.81 o 
   3   1   4     2555.14     2343.00     58.98 o 
   5   1   4    12325.32    12184.84    223.76 o 
   7   1   4      466.36      477.11     44.48 o 
   9   1   4       49.75       20.41     26.91 o 
  11   1   4       71.84       60.33     41.48 o 
  13   1   4      264.65      100.37     47.86 o 
  15   1   4      194.48       59.08     92.92 o 
  17   1   4      507.66      450.06     95.90 o 
 -22   2   4      629.99      697.16    147.48 o 
 -20   2   4     1405.93     1318.45    170.96 o 
 -18   2   4     1488.22     1388.03    134.44 o 
 -16   2   4     5582.82     6278.67    231.66 o 
 -14   2   4     8410.47     8520.93    395.21 o 
 -12   2   4     2868.10     2851.43    102.33 o 
 -10   2   4     3855.67     3562.29     90.72 o 
  -8   2   4    38482.07    37656.61    598.69 o 
  -6   2   4    32971.09    33427.64    484.17 o 
  -4   2   4    17038.60    16274.12    262.67 o 
  -2   2   4    23583.36    22056.49    334.51 o 
   0   2   4    21899.28    20786.66    347.56 o 
   2   2   4    25775.25    25973.96    432.88 o 
   4   2   4       20.65       53.44     23.87 o 
   6   2   4      636.93      437.17     30.61 o 
   8   2   4    11765.53    12507.46    250.68 o 
  10   2   4     4722.28     5450.48    147.91 o 
  12   2   4     6054.21     5614.13    168.43 o 
  14   2   4     4473.39     4596.45    167.78 o 
  16   2   4      455.79      380.05     88.11 o 
 -21   3   4      623.35      673.08    157.81 o 
 -19   3   4     3043.27     3066.28    231.21 o 
 -17   3   4     5360.80     5543.98    389.93 o 
 -15   3   4     7843.64     8012.43    332.91 o 
 -13   3   4     2520.03     2688.21    127.46 o 
 -11   3   4       15.51        6.57     38.44 o 
  -9   3   4     9118.20     8170.07    196.72 o 
  -7   3   4     4525.58     4141.64     82.27 o 
  -5   3   4      771.79      749.81     29.41 o 
  -3   3   4    58778.42    60121.09   1034.13 o 
  -1   3   4     6170.59     6219.94    119.14 o 
   1   3   4    10621.76     9970.32    213.24 o 
   3   3   4    16240.82    16413.92    283.74 o 
   5   3   4     2822.32     2562.96     68.14 o 
   7   3   4     7566.20     7545.31    166.37 o 
   9   3   4     1528.44     1684.94     73.48 o 
  11   3   4      323.89      288.77     48.23 o 
  13   3   4     5211.17     5577.53    209.47 o 
  15   3   4     1968.47     2029.46    152.56 o 
  17   3   4     1562.34     1504.82    160.87 o 
 -22   4   4       18.87      124.06    223.34 o 
 -20   4   4      299.49      175.98    105.38 o 
 -18   4   4      726.57      644.16    242.26 o 
 -16   4   4      245.31      378.77     85.96 o 
 -14   4   4      847.12      614.67     93.53 o 
 -12   4   4     7119.92     6802.44    181.56 o 
 -10   4   4     6412.53     6107.32    181.29 o 
  -8   4   4      209.73      136.43     25.32 o 
  -6   4   4    37353.78    39575.29    634.72 o 
  -4   4   4     1969.05     1938.00     71.51 o 
  -2   4   4      710.87      521.89     24.03 o 
   0   4   4     2940.09     2691.17     79.47 o 
   2   4   4     1404.29      981.35    129.81 o 
   4   4   4     6967.81     6665.54    136.90 o 
   6   4   4     9132.64     9558.05    188.99 o 
   8   4   4      527.82      423.57     43.73 o 
  10   4   4     3785.72     3841.22    204.17 o 
  12   4   4      330.12      262.36     53.68 o 
  14   4   4      326.88      217.79     97.73 o 
  16   4   4      196.70      159.27     73.78 o 
 -21   5   4     1422.53      964.69    207.67 o 
 -19   5   4     1223.50     1228.50    159.66 o 
 -17   5   4     7023.80     7956.36    374.87 o 
 -15   5   4     9420.85    10267.93    390.24 o 
 -13   5   4     4729.72     4473.60    155.24 o 
 -11   5   4    23756.95    24552.83    589.70 o 
  -9   5   4    13024.30    12387.38    233.92 o 
  -7   5   4     3628.96     3138.86     90.04 o 
  -5   5   4    10686.82    10287.01    234.49 o 
  -3   5   4    11872.59    11979.76    231.92 o 
  -1   5   4    15835.00    16257.70    371.91 o 
   1   5   4    15877.45    16710.88    338.29 o 
   3   5   4    35516.38    35393.64    645.00 o 
   5   5   4    14586.97    14470.18    266.89 o 
   7   5   4      643.19      594.30     43.23 o 
   9   5   4     7436.96     8034.98    186.25 o 
  11   5   4     9537.33    10278.06    260.42 o 
  13   5   4     1251.28     1225.53     95.79 o 
  15   5   4     1328.80     1246.16    205.93 o 
  17   5   4     1077.46     1057.88    162.61 o 
 -20   6   4      420.03      330.46    134.12 o 
 -18   6   4      151.28       45.68    130.71 o 
 -16   6   4       37.41       76.89     89.58 o 
 -14   6   4      235.15      133.64     86.52 o 
 -12   6   4     1779.38     1588.80     80.64 o 
 -10   6   4      505.85      437.52     46.39 o 
  -8   6   4     1331.70      987.54     55.59 o 
  -6   6   4     1879.59     1759.75     60.38 o 
  -4   6   4     5019.86     5313.78    124.49 o 
  -2   6   4      766.76      878.45     34.55 o 
   0   6   4        1.32       22.59     28.68 o 
   2   6   4      475.36      452.24     41.75 o 
   4   6   4       41.07       31.31     24.83 o 
   6   6   4     2185.11     2213.03     83.71 o 
   8   6   4      322.12      364.33     37.31 o 
  10   6   4      172.23      104.15     42.97 o 
  12   6   4      944.01      752.39     76.07 o 
  14   6   4      233.38      124.84     60.03 o 
  16   6   4       37.56      154.30    142.02 o 
 -21   7   4     1764.84     1594.78    193.11 o 
 -19   7   4     1985.29     1967.84    189.45 o 
 -17   7   4     4906.54     5100.91    260.57 o 
 -15   7   4     5570.65     5451.97    283.05 o 
 -13   7   4     1090.62      819.58    117.39 o 
 -11   7   4    12237.46    12729.05    295.87 o 
  -9   7   4    25538.94    25997.24    556.78 o 
  -7   7   4     6279.65     5809.24    137.99 o 
  -5   7   4      813.30      553.30     41.98 o 
  -3   7   4    22561.62    21859.24    368.07 o 
  -1   7   4    96279.50   102493.93   1711.11 o 
   1   7   4     6168.51     6227.39    178.44 o 
   3   7   4     7899.35     8219.30    158.24 o 
   5   7   4     3895.64     4063.97     98.34 o 
   7   7   4     6388.18     6229.23    143.10 o 
   9   7   4     2471.54     2514.54     88.41 o 
  11   7   4     7009.90     7119.64    251.32 o 
  13   7   4     2950.75     3178.85    180.90 o 
  15   7   4      897.28      619.74    123.79 o 
 -20   8   4     1565.91     1342.41    187.40 o 
 -18   8   4     2925.71     2865.55    273.71 o 
 -16   8   4        5.59      -24.10    102.46 o 
 -14   8   4     4055.10     4160.25    218.55 o 
 -12   8   4     1674.25     1527.64    110.22 o 
 -10   8   4     1311.94     1169.33     67.19 o 
  -8   8   4     2004.70     2087.37     76.62 o 
  -6   8   4     3264.37     3265.57    142.92 o 
  -4   8   4     1468.01     1456.46     55.32 o 
  -2   8   4    19262.12    21922.16    368.61 o 
   0   8   4     3768.04     3435.33     78.13 o 
   2   8   4     4566.92     4057.48    150.60 o 
   4   8   4      238.31      152.07     21.48 o 
   6   8   4     6293.78     6810.62    156.56 o 
   8   8   4     3229.29     3237.82    113.88 o 
  10   8   4      578.49      411.75     58.34 o 
  12   8   4     3340.49     3517.55    156.28 o 
  14   8   4     1469.87     1365.25    134.96 o 
  16   8   4      399.21       53.56    136.12 o 
 -21   9   4      973.08      906.06    464.63 o 
 -19   9   4      422.77      504.87    300.50 o 
 -17   9   4      436.43      458.54    237.35 o 
 -15   9   4       48.33       67.04     88.13 o 
 -13   9   4     2390.21     2106.47    124.69 o 
 -11   9   4    13845.87    13863.33    325.30 o 
  -9   9   4      672.37      646.68     54.40 o 
  -7   9   4     4654.49     4793.48    131.69 o 
  -5   9   4    11519.50    11039.53    235.77 o 
  -3   9   4     2893.78     2624.41     74.78 o 
  -1   9   4     1637.32     1476.97     62.13 o 
   1   9   4     4759.81     4843.20    102.48 o 
   3   9   4     1503.92     1678.90     53.17 o 
   5   9   4     6689.59     7074.72    207.09 o 
   7   9   4       53.97       16.03     26.57 o 
   9   9   4     4607.46     4260.90    137.96 o 
  11   9   4     3215.54     3140.72    146.02 o 
  13   9   4     1027.19      757.90    102.43 o 
  15   9   4      533.01      592.70    102.88 o 
 -20  10   4     2638.53     2753.90    574.45 o 
 -18  10   4     2340.02     2056.91    204.57 o 
 -16  10   4     3401.91     3689.84    283.79 o 
 -14  10   4     2585.31     2237.99    165.00 o 
 -12  10   4    11122.47    11504.11    299.79 o 
 -10  10   4     7889.33     7822.59    213.42 o 
  -8  10   4    13138.45    14218.39    364.96 o 
  -6  10   4    27242.51    28756.31    559.92 o 
  -4  10   4     2093.31     1798.77     74.19 o 
  -2  10   4     1425.88     1434.88     56.48 o 
   0  10   4    41959.73    44329.79    730.47 o 
   2  10   4    22937.96    25172.45    439.85 o 
   4  10   4    11821.43    12755.95    283.86 o 
   6  10   4     1788.84     1814.63     66.93 o 
   8  10   4     1638.90     1655.48     95.24 o 
  10  10   4     5833.98     6183.20    223.11 o 
  12  10   4     1692.94     1901.91    147.72 o 
  14  10   4     1251.93     1078.51    121.38 o 
  16  10   4     1258.01     1071.27    278.14 o 
 -19  11   4       80.01       89.15    126.72 o 
 -17  11   4        0.00     -101.83    126.31 o 
 -15  11   4     1717.71     1931.47    181.00 o 
 -13  11   4        0.10       44.29     98.77 o 
 -11  11   4     2416.46     2182.04    101.86 o 
  -9  11   4       10.31       18.18     40.32 o 
  -7  11   4     2030.91     1724.23     76.06 o 
  -5  11   4      616.59      475.98     41.04 o 
  -3  11   4     2075.66     1986.78     72.22 o 
  -1  11   4      116.07       40.88     25.30 o 
   1  11   4       77.65      104.09     33.70 o 
   3  11   4       42.01       58.80     42.77 o 
   5  11   4      723.77      622.55     42.90 o 
   7  11   4        0.57       -4.50     31.05 o 
   9  11   4        8.83       40.57     42.31 o 
  11  11   4       40.43       74.06    168.06 o 
  13  11   4      321.96      237.76     72.18 o 
  15  11   4      139.45     -212.29    212.29 o 
 -20  12   4     2071.40     2067.99    219.25 o 
 -18  12   4     3824.19     4202.43    280.87 o 
 -16  12   4     7258.61     7090.98    348.22 o 
 -14  12   4     1948.92     2335.22    163.76 o 
 -12  12   4     7145.75     8333.25    519.36 o 
 -10  12   4     1264.05     1174.68     84.55 o 
  -8  12   4     3278.84     3230.55    136.41 o 
  -6  12   4     2212.24     2014.81     83.13 o 
  -4  12   4    19227.45    20779.80    705.11 o 
  -2  12   4    17274.00    17210.35    358.63 o 
   0  12   4     8659.55     8731.00    190.68 o 
   2  12   4     1852.24     1989.48     90.34 o 
   4  12   4     8598.08     9021.01    204.80 o 
   6  12   4    14197.44    15626.45    336.30 o 
   8  12   4     4714.34     4563.73    146.88 o 
  10  12   4      703.96      727.71     92.79 o 
  12  12   4     1204.40     1364.11    138.33 o 
  14  12   4     1944.68     2272.76    311.06 o 
 -19  13   4      280.86      198.19    117.89 o 
 -17  13   4     1503.61     1475.79    162.42 o 
 -15  13   4       65.19       21.49    103.03 o 
 -13  13   4      843.60      741.54    104.36 o 
 -11  13   4     6588.71     6269.10    297.30 o 
  -9  13   4     6654.27     6755.92    209.59 o 
  -7  13   4      751.47      743.24     63.00 o 
  -5  13   4     1642.92     1579.09     91.64 o 
  -3  13   4     6018.35     6727.99    167.95 o 
  -1  13   4     8943.66     8218.95    515.62 o 
   1  13   4     6247.37     6255.99    185.15 o 
   3  13   4       44.72       -3.45     34.79 o 
   5  13   4     1539.29     1472.69    114.55 o 
   7  13   4      173.75      188.48     81.35 o 
   9  13   4     1729.44     1574.14    100.81 o 
  11  13   4     1445.91     1467.45    193.86 o 
  13  13   4      345.63      204.43    204.43 o 
 -18  14   4     2082.34     2576.25    225.23 o 
 -16  14   4     1573.25     1407.25    258.23 o 
 -14  14   4     2028.36     1964.86    254.30 o 
 -12  14   4     1405.10     1494.66    126.82 o 
 -10  14   4     5947.46     5801.92    320.89 o 
  -8  14   4       10.49       15.04     47.48 o 
  -6  14   4      600.92      710.40     56.21 o 
  -4  14   4     2085.00     2101.48    184.98 o 
  -2  14   4    10452.87    10856.09    258.02 o 
   0  14   4     7318.27     7819.30    217.61 o 
   2  14   4     1745.10     1680.50    124.48 o 
   4  14   4     2778.05     2893.89     94.48 o 
   6  14   4     2043.63     2054.40    104.28 o 
   8  14   4     1149.96      920.82    108.85 o 
  10  14   4      668.33      612.83     86.95 o 
  12  14   4      870.69      872.74    198.04 o 
  14  14   4      204.13      122.85    164.13 o 
 -17  15   4     2221.01     2372.93    216.96 o 
 -15  15   4     4609.62     4911.89    300.50 o 
 -13  15   4      877.65     1218.62    137.14 o 
 -11  15   4     1978.82     2056.61    203.93 o 
  -9  15   4     9518.38    10267.13    379.37 o 
  -7  15   4     7951.51     8760.27    272.90 o 
  -5  15   4     8240.62     8020.03    244.58 o 
  -3  15   4     7819.44     7708.25    245.77 o 
  -1  15   4     5150.87     5343.57    167.53 o 
   1  15   4      238.80      185.96     37.04 o 
   3  15   4     4474.65     4792.50    145.69 o 
   5  15   4     9482.75    10712.05    279.96 o 
   7  15   4     2235.16     2565.47    121.49 o 
   9  15   4     2450.54     2483.86    248.41 o 
  11  15   4     3327.83     3532.23    399.51 o 
  13  15   4     1209.33      751.85    227.03 o 
 -18  16   4       84.11       22.62    116.34 o 
 -16  16   4       85.52       -3.70     97.04 o 
 -14  16   4     1367.35     1347.17    150.12 o 
 -12  16   4        0.33       33.73     76.90 o 
 -10  16   4      330.69      337.91    105.90 o 
  -8  16   4      356.74      327.81     64.27 o 
  -6  16   4     1420.80     1743.38    208.92 o 
  -4  16   4       44.85      163.41     58.96 o 
  -2  16   4     3228.66     3032.76    137.67 o 
   0  16   4      633.76      594.63     65.26 o 
   2  16   4     5082.71     4855.21    170.44 o 
   4  16   4       18.54      -13.05     58.33 o 
   6  16   4       10.87      -38.60     48.06 o 
   8  16   4       32.44      -62.55     70.06 o 
  10  16   4        3.36      178.87    132.68 o 
  12  16   4        2.68      -75.19    208.85 o 
 -17  17   4     1324.16     1229.90    293.62 o 
 -15  17   4     2052.11     2461.04    327.77 o 
 -13  17   4     2407.06     3085.56    388.95 o 
 -11  17   4     1969.36     2142.64    172.99 o 
  -9  17   4     5692.24     6320.75    294.30 o 
  -7  17   4     3684.03     3779.22    182.73 o 
  -5  17   4     7192.10     7803.30    254.34 o 
  -3  17   4     8906.14    10485.27    419.32 o 
  -1  17   4      116.15       81.13     92.90 o 
   1  17   4     1459.28     1682.29    160.83 o 
   3  17   4     6324.46     6581.45    228.53 o 
   5  17   4     2841.18     2750.79    129.86 o 
   7  17   4     5458.29     6361.89    302.46 o 
   9  17   4     2281.38     1888.97    247.18 o 
  11  17   4     1309.32     1166.11    236.86 o 
 -16  18   4      130.36      140.11    116.91 o 
 -14  18   4      897.84      854.57    138.83 o 
 -12  18   4      273.52      328.89    103.82 o 
 -10  18   4      474.37      505.02    197.79 o 
  -8  18   4     2127.59     2372.61    172.13 o 
  -6  18   4     3248.83     3340.00    283.33 o 
  -4  18   4       21.13      -18.85     51.08 o 
  -2  18   4       16.23      -50.36     50.36 o 
   0  18   4     1608.93     1314.89     92.82 o 
   2  18   4     2834.51     3002.87    195.49 o 
   4  18   4      210.91      167.34     61.71 o 
   6  18   4      208.15      134.65     70.27 o 
   8  18   4      260.63      154.30    154.30 o 
  10  18   4      260.19      212.78    166.59 o 
 -15  19   4      640.41      727.61    168.68 o 
 -13  19   4     1266.70     1276.42    163.76 o 
 -11  19   4     2622.02     2566.38    346.93 o 
  -9  19   4     6191.60     6486.70    736.37 o 
  -7  19   4     2065.65     2379.72    344.72 o 
  -5  19   4      875.94      956.28    187.72 o 
  -3  19   4     6402.09     6315.35    408.60 o 
  -1  19   4     3667.33     3710.68    172.68 o 
   1  19   4     1968.83     2035.06    149.42 o 
   3  19   4      662.30      386.69     98.43 o 
   5  19   4     1010.62     1000.23    155.28 o 
   7  19   4      948.29      731.21    176.91 o 
  11  19   4     1605.88      840.31    299.27 o 
 -14  20   4     2106.16     1872.40    287.96 o 
 -12  20   4     1080.57      968.96    147.74 o 
 -10  20   4     1007.76      872.01    131.16 o 
  -8  20   4     1473.03     1644.03    464.87 o 
  -6  20   4     2182.16     2429.58    166.39 o 
  -4  20   4     3665.41     4099.15    228.26 o 
  -2  20   4     1386.98     1251.33    121.95 o 
   0  20   4       91.00       25.72     64.37 o 
   2  20   4     3193.45     3080.01    372.24 o 
   4  20   4     3240.88     2801.09    189.07 o 
   6  20   4     2845.77     2602.49    325.31 o 
   8  20   4      241.24      160.20    165.60 o 
  10  20   4      967.11      762.66    229.49 o 
 -13  21   4     1345.05     1306.05    167.03 o 
 -11  21   4       10.89       59.45    107.30 o 
  -9  21   4        3.48       35.59     90.86 o 
  -7  21   4      960.69      878.64    207.62 o 
  -5  21   4      518.18      369.60    108.34 o 
  -3  21   4        1.05       48.73    105.41 o 
  -1  21   4      172.54      -47.41     95.68 o 
   1  21   4      547.56      206.56    123.34 o 
   3  21   4      156.91      -72.10    258.48 o 
   5  21   4        2.24     -154.30    154.30 o 
   7  21   4      456.91      536.13    211.31 o 
   9  21   4      636.58      194.11    200.00 o 
 -12  22   4      786.51      532.42    141.03 o 
 -10  22   4     2661.23     2962.95    246.34 o 
  -8  22   4     4238.51     5021.81    458.48 o 
  -6  22   4      568.60      473.66    124.10 o 
  -4  22   4     2178.93     1629.00    158.78 o 
  -2  22   4     2873.09     3144.33    495.34 o 
   0  22   4     2437.57     2605.19    509.34 o 
   2  22   4     2971.95     2841.40    202.00 o 
   4  22   4     1491.21     1424.10    303.20 o 
   6  22   4      774.61      313.52    279.61 o 
 -11  23   4      325.74      138.58    288.95 o 
  -9  23   4      822.95      795.04    163.59 o 
  -7  23   4      782.32      553.81    456.52 o 
  -5  23   4       84.35       12.56     98.04 o 
  -3  23   4      110.55       83.61     92.04 o 
  -1  23   4        3.20       32.98    193.61 o 
   1  23   4       52.85       13.47     97.64 o 
   3  23   4      733.08      648.17    212.29 o 
   5  23   4      536.01      131.21    200.00 o 
  -8  24   4     1689.46     1563.41    317.94 o 
  -6  24   4      742.88      729.63    153.32 o 
  -4  24   4     2326.94     2033.77    248.90 o 
  -2  24   4     1675.39     1201.98    205.41 o 
   0  24   4     1672.90     1296.33    279.12 o 
   2  24   4      682.89      967.09    241.77 o 
   4  24   4     1020.55      806.40    217.20 o 
  -5  25   4     2130.38     1543.41    241.77 o 
  -3  25   4     1208.51     1058.59    164.62 o 
  -1  25   4       82.60     -180.84    180.84 o 
   1  25   4      393.73      612.78    283.05 o 
 -21   1   5     3594.51     3763.10    266.43 o 
 -19   1   5     2990.62     3176.73    286.49 o 
 -17   1   5     1946.35     2106.91    153.09 o 
 -15   1   5     1854.79     1830.27     88.96 o 
 -13   1   5    11119.94    11492.78    244.44 o 
 -11   1   5     4256.69     4235.16    139.00 o 
  -9   1   5    20492.63    20882.47    361.84 o 
  -7   1   5    27806.48    26884.85    405.35 o 
  -5   1   5    15164.21    15540.16    225.55 o 
  -3   1   5    18347.28    17902.09    286.24 o 
  -1   1   5    24827.66    24503.71    380.70 o 
   1   1   5    10341.19     9846.24    174.55 o 
   3   1   5     2865.13     2760.53     66.49 o 
   5   1   5     6581.66     6500.36    125.96 o 
   7   1   5     6070.12     6169.11    129.64 o 
   9   1   5     1102.93      995.13     54.33 o 
  11   1   5     4718.59     5131.03    169.92 o 
  13   1   5     6688.58     6710.26    239.32 o 
  15   1   5     4227.10     4065.14    191.66 o 
 -22   2   5      499.77      332.35    144.94 o 
 -20   2   5      184.82       95.30    118.72 o 
 -18   2   5       79.07      134.23     91.84 o 
 -16   2   5     4180.92     3871.80    158.30 o 
 -14   2   5     3839.64     3580.62    145.57 o 
 -12   2   5     3394.21     3289.91    106.19 o 
 -10   2   5     2984.44     2773.89     82.45 o 
  -8   2   5      429.45      470.10     34.55 o 
  -6   2   5       67.61       91.48     21.39 o 
  -4   2   5    13803.47    13939.64    209.18 o 
  -2   2   5     7987.97     7563.81    125.43 o 
   0   2   5     2077.79     1881.07     45.83 o 
   2   2   5    10496.83    10410.33    200.55 o 
   4   2   5     3876.25     3805.74     89.86 o 
   6   2   5     1817.98     1821.48     64.37 o 
   8   2   5     5693.24     5155.34    146.64 o 
  10   2   5     1390.40     1342.65     70.75 o 
  12   2   5      845.42      713.97     85.28 o 
  14   2   5      397.64      416.23     78.38 o 
  16   2   5      380.45      219.96    100.37 o 
 -21   3   5     3068.29     2814.96    243.91 o 
 -19   3   5     1166.14     1049.51    184.52 o 
 -17   3   5      374.91      322.58     62.48 o 
 -15   3   5     1019.02     1135.74     81.45 o 
 -13   3   5    13711.54    13795.88    278.67 o 
 -11   3   5     2716.51     2439.29    123.83 o 
  -9   3   5     3098.24     2860.05     79.12 o 
  -7   3   5     3066.58     2800.43     68.40 o 
  -5   3   5    13117.16    13516.72    223.66 o 
  -3   3   5    15879.39    15068.69    240.47 o 
  -1   3   5     3547.27     3646.73     72.85 o 
   1   3   5     3591.61     3430.54    126.26 o 
   3   3   5     1336.90     1017.62     35.65 o 
   5   3   5    10358.38    10951.24    242.67 o 
   7   3   5     5188.27     5417.88    145.03 o 
   9   3   5     2909.38     2789.75     97.45 o 
  11   3   5      541.89      675.45     96.43 o 
  13   3   5     3724.71     4024.22    160.40 o 
  15   3   5     1407.74     1029.66     94.17 o 
 -22   4   5     1272.48      850.05    187.69 o 
 -20   4   5      815.99      783.43    175.68 o 
 -18   4   5     3927.44     3656.12    232.96 o 
 -16   4   5     5991.06     6016.65    235.46 o 
 -14   4   5    10266.39    10262.28    276.69 o 
 -12   4   5     7937.44     8054.18    191.25 o 
 -10   4   5     7610.72     8052.40    206.12 o 
  -8   4   5    13520.24    13422.10    239.80 o 
  -6   4   5    18870.31    19273.27    329.17 o 
  -4   4   5    16452.68    15472.69    268.71 o 
  -2   4   5      745.48      593.32     22.45 o 
   0   4   5     5849.12     6473.34    157.19 o 
   2   4   5    13852.19    14319.17    370.09 o 
   4   4   5    12388.31    12679.32    250.64 o 
   6   4   5     4508.29     4575.95    127.27 o 
   8   4   5     7284.99     7170.06    165.85 o 
  10   4   5     1238.93     1298.14     88.32 o 
  12   4   5     1110.41     1247.80    146.78 o 
  14   4   5     1256.05     1374.05    106.77 o 
  16   4   5      730.76      645.23    119.42 o 
 -21   5   5        0.34       52.92    168.41 o 
 -19   5   5       16.61      195.61    111.24 o 
 -17   5   5       50.97       27.13     81.71 o 
 -15   5   5      485.94      447.20     84.99 o 
 -13   5   5      163.01      166.09     52.15 o 
 -11   5   5     4616.09     4290.79    118.54 o 
  -9   5   5     3392.36     3006.24     90.18 o 
  -7   5   5     7433.65     7399.55    140.82 o 
  -5   5   5      113.30      138.33     22.61 o 
  -3   5   5    34708.03    37843.63    602.39 o 
  -1   5   5      208.37      228.32     38.06 o 
   1   5   5        0.51       38.56     30.87 o 
   3   5   5     2749.78     2921.23    109.87 o 
   5   5   5        5.04       12.28     18.66 o 
   7   5   5        4.47       18.55     22.81 o 
   9   5   5      165.92      140.68     39.72 o 
  11   5   5      216.45       46.79     58.91 o 
  13   5   5      231.57      137.52     75.19 o 
  15   5   5      231.22       47.45     93.72 o 
 -20   6   5     2104.37     2411.20    233.41 o 
 -18   6   5     5682.47     6212.19    327.87 o 
 -16   6   5     3163.91     3057.66    179.55 o 
 -14   6   5     5227.16     5436.48    228.40 o 
 -12   6   5     8074.28     8094.04    426.63 o 
 -10   6   5     8023.91     7638.79    167.68 o 
  -8   6   5    10899.43    11375.46    292.50 o 
  -6   6   5    10385.79    10227.60    205.69 o 
  -4   6   5     3906.01     3176.45     84.47 o 
  -2   6   5     8319.50     8002.49    151.17 o 
   0   6   5    33882.75    34583.38    793.08 o 
   2   6   5    29912.74    32665.92    639.32 o 
   4   6   5     4060.30     4064.18     92.80 o 
   6   6   5     6919.99     7417.09    162.94 o 
   8   6   5     5192.18     5663.31    149.58 o 
  10   6   5    10405.52    11221.95    283.08 o 
  12   6   5     1318.06     1269.16    104.87 o 
  14   6   5     1601.57     1726.68    178.76 o 
 -21   7   5     1268.72     1052.04    174.88 o 
 -19   7   5     1319.50     1004.46    139.51 o 
 -17   7   5      958.06      714.21    115.86 o 
 -15   7   5     3129.76     2967.85    181.10 o 
 -13   7   5      277.11      119.15     55.02 o 
 -11   7   5     1863.50     1650.78     77.14 o 
  -9   7   5     1055.07     1069.44     73.52 o 
  -7   7   5      512.37      539.66     55.59 o 
  -5   7   5     2176.02     1993.30     75.02 o 
  -3   7   5    17298.57    18336.19    321.19 o 
  -1   7   5     3194.09     2762.08     99.90 o 
   1   7   5      108.65      135.80     39.86 o 
   3   7   5       76.39       24.58     44.98 o 
   5   7   5     2496.76     2422.01     70.40 o 
   7   7   5     2612.91     2467.10     84.15 o 
   9   7   5      120.86       65.64     37.69 o 
  11   7   5       47.34       48.89     40.27 o 
  13   7   5      796.12      424.76    151.11 o 
  15   7   5      358.05      456.03    213.27 o 
 -20   8   5     1653.38     1617.40    189.19 o 
 -18   8   5      655.60      541.80    115.01 o 
 -16   8   5        7.68      -87.28     87.28 o 
 -14   8   5     5598.80     5603.79    515.95 o 
 -12   8   5    22605.38    22237.37    552.10 o 
 -10   8   5     7691.79     7836.19    219.32 o 
  -8   8   5      801.48      671.71     46.28 o 
  -6   8   5      672.43      726.38     42.25 o 
  -4   8   5    13243.99    12679.05    242.10 o 
  -2   8   5    13427.87    13954.02    286.03 o 
   0   8   5     4431.10     4775.55    162.95 o 
   2   8   5     3547.15     3657.81    129.71 o 
   4   8   5     4267.08     4021.20     93.93 o 
   6   8   5     3612.55     3859.48    112.29 o 
   8   8   5     1210.91     1219.47    126.34 o 
  10   8   5     2997.42     2608.38    120.33 o 
  12   8   5     1333.54     1002.47    138.58 o 
  14   8   5     1561.77     1134.17    230.47 o 
 -21   9   5     1263.61      980.70    157.56 o 
 -19   9   5      791.95      584.21    141.88 o 
 -17   9   5     1371.37     1424.14    439.56 o 
 -15   9   5     7185.06     7540.86    342.73 o 
 -13   9   5     2937.55     2827.56    142.25 o 
 -11   9   5     8370.35     9170.68    249.27 o 
  -9   9   5     4668.75     4648.35    172.78 o 
  -7   9   5     9530.93     9045.87    212.16 o 
  -5   9   5     1470.81     1599.99     57.39 o 
  -3   9   5     7051.28     7282.61    223.04 o 
  -1   9   5    10853.31    11696.09    211.93 o 
   1   9   5    11479.16    11958.05    326.39 o 
   3   9   5     5406.72     5683.15    209.64 o 
   5   9   5     3134.43     3177.05    119.08 o 
   7   9   5     4853.03     5326.56    160.08 o 
   9   9   5     4645.54     5058.45    198.55 o 
  11   9   5     2733.58     2525.23    155.80 o 
  13   9   5      527.44      883.06    211.80 o 
  15   9   5      364.62      325.80    159.71 o 
 -20  10   5      239.86      263.63    181.08 o 
 -18  10   5      591.68     1130.56    545.95 o 
 -16  10   5      174.72      269.86     97.96 o 
 -14  10   5      672.04      603.98    185.26 o 
 -12  10   5      385.90      230.43     34.43 o 
 -10  10   5     1472.77     1294.95    126.92 o 
  -8  10   5     3749.85     3624.46    119.75 o 
  -6  10   5      484.04      499.43     57.66 o 
  -4  10   5     3830.22     3870.05    101.94 o 
  -2  10   5      460.85      486.73     40.57 o 
   0  10   5     6511.82     6543.38    161.31 o 
   2  10   5      185.61      122.53     66.15 o 
   4  10   5      611.10      435.92     46.15 o 
   6  10   5       19.25       20.53     39.29 o 
   8  10   5      130.49       62.17     41.17 o 
  10  10   5       45.46       26.37     62.26 o 
  12  10   5      800.79      592.15    205.41 o 
  14  10   5      536.54      206.39    176.91 o 
 -19  11   5     1775.43     1528.05    178.08 o 
 -17  11   5     2374.58     2323.49    194.03 o 
 -15  11   5     5606.59     6049.49    317.23 o 
 -13  11   5    17565.43    17794.93    597.66 o 
 -11  11   5      983.63      998.28     85.90 o 
  -9  11   5     2326.06     2449.79    104.11 o 
  -7  11   5     4041.77     4420.84    143.51 o 
  -5  11   5    10691.99    10778.15    251.22 o 
  -3  11   5     1843.30     1918.25     65.53 o 
  -1  11   5    32513.67    35341.05    604.77 o 
   1  11   5    17037.30    18829.85    340.04 o 
   3  11   5     2177.16     2367.19     70.43 o 
   5  11   5     4060.17     3917.23    118.80 o 
   7  11   5     7510.75     7974.77    239.05 o 
   9  11   5     5015.95     4921.75    354.06 o 
  11  11   5     2858.61     3273.75    332.68 o 
  13  11   5     1129.60     1186.26    234.89 o 
 -20  12   5      214.37      225.31    163.21 o 
 -18  12   5      156.58      -14.82    113.27 o 
 -16  12   5      164.92      116.46     89.33 o 
 -14  12   5      820.13     1015.76    153.32 o 
 -12  12   5      649.28      490.51     85.23 o 
 -10  12   5      558.14      628.42    105.50 o 
  -8  12   5      307.13      160.34     44.64 o 
  -6  12   5      471.71      445.33     47.80 o 
  -4  12   5     3210.33     3177.42    102.93 o 
  -2  12   5     1400.95     1281.22     55.40 o 
   0  12   5     1803.07     1694.71     59.35 o 
   2  12   5       21.22       36.72     17.52 o 
   4  12   5       27.09       54.12     42.01 o 
   6  12   5        7.76       -7.89     27.38 o 
   8  12   5      403.42      424.62     64.27 o 
  10  12   5      112.99      -11.79    115.97 o 
  12  12   5      113.53       70.27    151.84 o 
  14  12   5       17.42      -41.28    223.59 o 
 -19  13   5     2157.70     2186.15    233.44 o 
 -17  13   5     2902.76     2739.42    233.83 o 
 -15  13   5     1253.01     1024.31    187.23 o 
 -13  13   5     5203.81     5662.62    273.55 o 
 -11  13   5     8517.53     9026.60    297.20 o 
  -9  13   5     8103.07     8571.89    288.76 o 
  -7  13   5     4497.67     4811.94    268.82 o 
  -5  13   5      575.58      639.59     65.84 o 
  -3  13   5     2849.74     2657.98    181.72 o 
  -1  13   5     4543.79     4913.94    127.28 o 
   1  13   5     1662.20     1479.36     62.19 o 
   3  13   5     9273.46     9957.68    223.18 o 
   5  13   5     8435.03     8914.87    267.70 o 
   7  13   5     1941.44     2241.68    185.26 o 
   9  13   5      776.41      757.75    179.36 o 
  11  13   5      765.21      710.08    215.24 o 
  13  13   5      268.09      -99.76    228.50 o 
 -18  14   5     2015.72     1973.67    203.15 o 
 -16  14   5     1558.59     1796.43    264.38 o 
 -14  14   5       87.88       84.92     88.85 o 
 -12  14   5     1182.12     1231.11    137.75 o 
 -10  14   5     4375.86     4499.21    292.14 o 
  -8  14   5     8483.75     8645.86    266.14 o 
  -6  14   5     6675.68     7388.66    268.14 o 
  -4  14   5      437.13      329.09     47.77 o 
  -2  14   5      227.03      181.95     58.54 o 
   0  14   5     3861.61     4110.27    117.14 o 
   2  14   5     6714.30     6948.07    233.28 o 
   4  14   5     5488.11     6219.11    190.93 o 
   6  14   5      284.63      165.08     38.19 o 
   8  14   5     3437.16     3294.39    299.76 o 
  10  14   5     2873.13     2241.80    284.03 o 
  12  14   5      897.01      489.93    186.73 o 
 -17  15   5      366.67      426.41    200.25 o 
 -15  15   5     2714.71     2296.80    452.09 o 
 -13  15   5      124.83      254.70     91.98 o 
 -11  15   5       45.64      291.64    104.92 o 
  -9  15   5      875.49      978.41    162.86 o 
  -7  15   5     4917.28     4877.89    209.72 o 
  -5  15   5       14.61       15.91     50.69 o 
  -3  15   5      741.57      502.76     58.16 o 
  -1  15   5      118.96      106.28     38.77 o 
   1  15   5    14929.57    15389.47    431.54 o 
   3  15   5     5380.36     6303.13    191.28 o 
   5  15   5      513.96      436.58     47.79 o 
   7  15   5       93.60       44.16    100.25 o 
   9  15   5      372.01      357.74    161.67 o 
  11  15   5      371.26      214.74    162.66 o 
 -16  16   5     3200.10     3500.73    266.28 o 
 -14  16   5     2796.83     2577.43    284.03 o 
 -12  16   5     2752.43     3313.61    229.24 o 
 -10  16   5     1101.42     1486.50    259.71 o 
  -8  16   5     1786.83     1848.38    130.23 o 
  -6  16   5    13556.42    14193.76    434.10 o 
  -4  16   5    10435.60    11019.15    337.78 o 
  -2  16   5     5441.37     5697.10    364.10 o 
   0  16   5     3448.21     3415.79    208.71 o 
   2  16   5     3900.03     4056.17    163.75 o 
   4  16   5      419.73      548.84     70.88 o 
   8  16   5     1551.36     1252.60    218.18 o 
  10  16   5     1827.27     1201.49    236.86 o 
 -17  17   5       14.04      -91.78    125.80 o 
 -15  17   5       13.48       -0.99    123.28 o 
 -13  17   5       21.72      -47.01     85.35 o 
 -11  17   5      347.44      314.33    104.50 o 
  -9  17   5      202.06      121.25     72.53 o 
  -7  17   5     1129.73     1161.55    258.73 o 
  -5  17   5      473.17      393.79     96.64 o 
  -3  17   5      374.47      241.19     68.94 o 
  -1  17   5      253.02       99.63     57.13 o 
   1  17   5       55.64       22.58     44.83 o 
   3  17   5       11.19      -34.53    103.69 o 
   5  17   5      420.43      252.09    131.70 o 
   7  17   5       93.69     -114.50    114.50 o 
   9  17   5       44.16      -40.30    138.09 o 
  11  17   5       86.01     -202.46    231.45 o 
 -16  18   5      367.90      278.33    161.04 o 
 -14  18   5     1477.84     1307.04    170.73 o 
 -12  18   5     2647.45     2758.24    586.25 o 
 -10  18   5     3781.66     3901.63    220.31 o 
  -8  18   5     3974.20     4233.57    485.51 o 
  -6  18   5     4038.16     4756.16    409.59 o 
  -4  18   5     2287.47     1924.81    114.06 o 
  -2  18   5     4906.99     4973.68    195.53 o 
   0  18   5     3703.82     3380.99    145.27 o 
   2  18   5     1908.25     1855.55    161.67 o 
   4  18   5     2034.86     2154.33    280.59 o 
   6  18   5     1414.06     1018.20    205.90 o 
   8  18   5     1529.91     1737.12    257.99 o 
  10  18   5     1000.28      817.70    207.37 o 
 -15  19   5      577.84      664.35    161.22 o 
 -13  19   5     1663.78     1394.97    193.38 o 
 -11  19   5      827.45      748.30    212.78 o 
  -9  19   5      633.54      680.98    140.30 o 
  -7  19   5     4541.25     5025.21    565.36 o 
  -5  19   5      610.44      503.53     92.38 o 
  -3  19   5      445.24      238.90    146.69 o 
  -1  19   5     1495.41     1203.90    117.45 o 
   1  19   5      738.93      473.86    109.09 o 
   3  19   5      486.17       28.50    195.09 o 
   5  19   5     1903.57     1520.90    291.90 o 
   7  19   5      724.03      360.20    257.50 o 
   9  19   5      600.36      263.89    200.99 o 
 -14  20   5      384.25      140.38    119.00 o 
 -12  20   5      225.12       52.27    220.15 o 
 -10  20   5      825.09     1111.79    435.88 o 
  -8  20   5     1202.02     1491.00    147.98 o 
  -6  20   5      974.60      761.80    157.99 o 
  -4  20   5      987.83     1162.80    155.04 o 
  -2  20   5     1109.05      798.63    140.79 o 
   0  20   5     1412.71      939.38    166.59 o 
   2  20   5     1073.17     1203.46    276.66 o 
   4  20   5      247.72      417.70    188.70 o 
   6  20   5      272.70      394.11    188.70 o 
   8  20   5      716.86      795.59    309.10 o 
 -13  21   5      694.77      477.08    136.12 o 
 -11  21   5     2003.28     1785.63    180.70 o 
  -9  21   5     2461.81     2927.58    220.91 o 
  -7  21   5     1301.21     1837.03    164.82 o 
  -5  21   5     2655.56     2764.75    198.42 o 
  -3  21   5     2775.97     3117.35    260.94 o 
  -1  21   5     1593.13     1604.00    322.36 o 
   1  21   5     2686.17     2473.74    312.04 o 
   3  21   5     1527.46     1393.14    263.89 o 
   5  21   5     1082.59      862.42    234.40 o 
   7  21   5     1450.40     1285.03    274.21 o 
 -12  22   5      285.91       89.67    160.53 o 
 -10  22   5      338.82     -246.69    246.69 o 
  -8  22   5       27.09      -90.82    156.02 o 
  -6  22   5        7.85      114.20    120.65 o 
  -4  22   5       10.30      -50.66     81.06 o 
  -2  22   5       13.63       33.85    208.60 o 
   0  22   5        0.19      -63.88    168.55 o 
   2  22   5       46.48     -143.98    224.08 o 
   4  22   5        1.67       74.20    200.00 o 
  -9  23   5     1066.09     1167.50    287.23 o 
  -7  23   5     2372.82     2169.76    203.31 o 
  -5  23   5     3239.69     2958.70    466.35 o 
  -3  23   5      895.06     1137.12    224.08 o 
  -1  23   5      876.33      827.53    297.30 o 
   1  23   5     1420.20     1482.58    259.46 o 
   3  23   5     2262.53     1844.25    320.89 o 
  -8  24   5      103.73      333.55    166.59 o 
  -6  24   5      980.74      917.46    262.41 o 
  -4  24   5     1698.64     1737.62    301.23 o 
  -2  24   5      552.01      543.99    233.91 o 
   0  24   5       41.95     -173.47    173.47 o 
 -22   0   6     1565.32     1945.97    290.91 o 
 -20   0   6     3647.83     3926.34    420.64 o 
 -18   0   6     6587.82     6735.72    470.28 o 
 -16   0   6    12739.33    13697.48    701.24 o 
 -14   0   6       76.59      123.83    127.52 o 
 -12   0   6      389.97      257.45     87.62 o 
 -10   0   6    31448.68    30769.19   1191.17 o 
  -8   0   6    36201.55    36640.65   1247.44 o 
  -6   0   6    17097.11    17409.99    402.69 o 
  -4   0   6     8689.59     8229.88    215.22 o 
  -2   0   6    24853.79    25234.31    539.47 o 
   0   0   6    20005.46    21042.94    474.64 o 
   2   0   6     7423.03     7329.18    203.23 o 
   4   0   6     8473.98     7535.84    208.19 o 
   6   0   6     8600.53     9138.08    262.95 o 
   8   0   6     5018.47     5349.50    181.78 o 
  10   0   6     3688.11     3874.88    166.01 o 
  12   0   6      522.04      503.51     98.77 o 
  14   0   6     2680.71     2425.71    197.00 o 
 -21   1   6       65.03        1.56    219.17 o 
 -19   1   6       51.91      112.57    115.83 o 
 -17   1   6      852.57      872.20    123.38 o 
 -15   1   6      628.35      568.50    125.55 o 
 -13   1   6      659.39      636.70    105.33 o 
 -11   1   6     8533.03     8453.74    187.61 o 
  -9   1   6      122.25      104.08     30.54 o 
  -7   1   6     1346.95     1159.37     73.43 o 
  -5   1   6    13163.16    12843.75    221.26 o 
  -3   1   6     7933.17     7668.89    165.67 o 
  -1   1   6     1029.80     1004.17     67.64 o 
   1   1   6     1952.48     2012.48     71.25 o 
   3   1   6      121.83       56.46     19.89 o 
   5   1   6      894.20      843.01     62.01 o 
   7   1   6        6.72       13.36     26.73 o 
   9   1   6      103.02       51.71     32.43 o 
  11   1   6     1029.39      971.55    125.18 o 
  13   1   6      507.17      361.64    104.91 o 
  15   1   6        6.44     -163.65    228.50 o 
 -22   2   6     2095.58     2101.72    228.86 o 
 -20   2   6     3722.78     3543.53    265.06 o 
 -18   2   6     3973.78     4243.79    240.10 o 
 -16   2   6     6041.57     6148.46    220.21 o 
 -14   2   6      558.81      695.26     78.86 o 
 -12   2   6     1171.74     1116.36     63.39 o 
 -10   2   6     9991.82    10294.26    213.90 o 
  -8   2   6     5305.04     5082.14    106.15 o 
  -6   2   6     8736.11     8596.10    161.76 o 
  -4   2   6     8824.43     8743.37    157.18 o 
  -2   2   6    10208.98     9927.77    176.42 o 
   0   2   6     3688.97     3586.55     75.48 o 
   2   2   6    19841.80    20669.80    345.77 o 
   4   2   6     4447.19     4547.91    104.08 o 
   6   2   6      580.38      473.11     36.85 o 
   8   2   6      602.28      586.78     87.36 o 
  10   2   6      783.21      769.41     60.43 o 
  12   2   6     3397.00     3413.00    144.09 o 
  14   2   6     1047.30     1059.54    140.13 o 
 -21   3   6     1259.95     1022.56    181.41 o 
 -19   3   6     1546.24     1693.43    291.65 o 
 -17   3   6     2350.21     2206.80    121.92 o 
 -15   3   6     2482.05     2774.76    124.04 o 
 -13   3   6     6296.39     6188.06    158.90 o 
 -11   3   6    13655.28    13726.29    343.23 o 
  -9   3   6     1187.37     1256.36     50.21 o 
  -7   3   6     1137.22      996.22     41.95 o 
  -5   3   6    17364.90    18312.92    299.55 o 
  -3   3   6     2943.66     2626.91     58.18 o 
  -1   3   6     4254.39     4024.98     82.46 o 
   1   3   6    21704.05    22311.25    513.10 o 
   3   3   6     8260.38     8975.15    202.17 o 
   5   3   6     2465.75     2293.75     71.20 o 
   7   3   6     6633.96     6649.21    159.74 o 
   9   3   6      292.02      298.00     41.37 o 
  11   3   6     3534.76     3269.53    218.86 o 
  13   3   6     1711.54     1656.80    151.18 o 
 -22   4   6      602.71       68.31    175.92 o 
 -20   4   6      691.97      427.12    118.23 o 
 -18   4   6      365.76      240.61    111.55 o 
 -16   4   6       15.06      -53.98     61.38 o 
 -14   4   6     1194.59     1073.01     70.54 o 
 -12   4   6     8227.55     8454.13    227.96 o 
 -10   4   6     2960.74     2802.19    111.49 o 
  -8   4   6     3143.56     3280.06    125.74 o 
  -6   4   6     8265.35     7318.72    151.67 o 
  -4   4   6      106.47      109.52     28.21 o 
  -2   4   6     2732.86     2896.52     61.48 o 
   0   4   6     3602.50     3650.47    122.88 o 
   2   4   6        3.27       18.65     52.24 o 
   4   4   6     4154.22     4531.15    102.25 o 
   6   4   6     1366.38     1199.83     62.03 o 
   8   4   6      482.31      320.24     57.07 o 
  10   4   6      264.62      289.28     72.98 o 
  12   4   6      504.13      483.88    238.52 o 
  14   4   6      336.40      296.46     89.67 o 
 -21   5   6     2631.28     2489.64    242.75 o 
 -19   5   6     3654.52     3537.63    245.89 o 
 -17   5   6     2148.60     2585.38    135.06 o 
 -15   5   6     2779.74     2614.71    136.69 o 
 -13   5   6     1617.55     1547.72    170.37 o 
 -11   5   6    20046.77    20057.51    367.33 o 
  -9   5   6    22844.40    22688.57    391.43 o 
  -7   5   6    19731.56    21311.75    364.46 o 
  -5   5   6     6131.20     6128.42    132.22 o 
  -3   5   6     3532.54     3556.79     89.79 o 
  -1   5   6     4359.57     4003.81    118.88 o 
   1   5   6     4224.67     4170.32    136.35 o 
   3   5   6    15565.98    16802.32    422.44 o 
   5   5   6    14863.25    15513.33    287.50 o 
   7   5   6     5128.50     5400.01    146.14 o 
   9   5   6     3718.19     4246.89    126.44 o 
  11   5   6     1704.29     1798.77    128.17 o 
  13   5   6     1699.17     1657.28    135.31 o 
 -20   6   6       66.82      -92.53    189.19 o 
 -18   6   6        0.74      -30.92    276.17 o 
 -16   6   6      249.28      160.37     72.48 o 
 -14   6   6      125.13      133.95     53.00 o 
 -12   6   6        3.01       79.12     44.94 o 
 -10   6   6     6972.31     6349.03    139.06 o 
  -8   6   6      159.31       83.85     23.52 o 
  -6   6   6       76.96       73.74     28.52 o 
  -4   6   6      334.20      327.70     43.19 o 
  -2   6   6     1834.53     1702.36     87.08 o 
   0   6   6      231.69      255.39     84.75 o 
   2   6   6      355.45      288.40     44.47 o 
   4   6   6     2925.57     2510.37    198.23 o 
   6   6   6       28.16       86.07     22.74 o 
   8   6   6     1543.00     1236.06     71.32 o 
  10   6   6       49.41       20.56     46.86 o 
  12   6   6     1040.02      881.39    156.02 o 
  14   6   6       21.31      -92.12     92.12 o 
 -21   7   6     2405.01     2325.73    244.97 o 
 -19   7   6     2879.44     2453.76    226.78 o 
 -17   7   6     2853.43     2855.13    151.58 o 
 -15   7   6     3832.97     3954.35    173.68 o 
 -13   7   6    10227.17    10835.97    391.03 o 
 -11   7   6     1546.25     1408.62     69.67 o 
  -9   7   6     4548.08     4616.72    112.01 o 
  -7   7   6    15334.69    15060.13    303.61 o 
  -5   7   6     5522.62     5475.30    188.21 o 
  -3   7   6    11962.29    12611.77    260.36 o 
  -1   7   6      223.13       63.64     39.42 o 
   1   7   6     6972.33     6687.94    209.18 o 
   3   7   6    12232.88    12956.51    416.00 o 
   5   7   6     2861.40     3012.74    137.49 o 
   7   7   6     2639.27     2504.57    205.56 o 
   9   7   6     5142.80     5502.63    230.66 o 
  11   7   6      111.07      146.32    102.46 o 
  13   7   6     1496.60     1393.14    265.85 o 
 -20   8   6      411.86      295.42    133.77 o 
 -18   8   6     1602.88     1838.05    228.75 o 
 -16   8   6     3174.60     2995.71    254.30 o 
 -14   8   6     3569.99     3189.11    366.97 o 
 -12   8   6     4384.12     4062.25    163.27 o 
 -10   8   6       74.22       85.54     29.76 o 
  -8   8   6     7543.86     7923.53    187.23 o 
  -6   8   6      508.14      500.64     42.15 o 
  -4   8   6     7056.79     7258.51    156.78 o 
  -2   8   6     1924.20     2096.23    107.79 o 
   0   8   6    15733.02    16480.13    434.29 o 
   2   8   6     5824.97     5939.48    223.23 o 
   4   8   6     1911.39     1748.92    194.11 o 
   6   8   6     3692.79     3936.11    109.40 o 
   8   8   6     2802.05     2747.82    117.41 o 
  10   8   6      535.27      479.61    163.64 o 
  12   8   6      646.59      346.93    194.11 o 
  14   8   6      636.59      343.00    177.40 o 
 -19   9   6     1111.35     1091.58    151.64 o 
 -17   9   6     1695.80     1537.07    157.41 o 
 -15   9   6      646.76      606.07    101.14 o 
 -13   9   6      816.42      847.69     81.72 o 
 -11   9   6     3000.89     2881.38    105.26 o 
  -9   9   6      407.14      292.19     40.55 o 
  -7   9   6     6244.58     5976.20    148.15 o 
  -5   9   6     6415.52     6410.54    151.23 o 
  -3   9   6     6687.68     6436.60    140.62 o 
  -1   9   6     7157.79     7010.76    298.10 o 
   1   9   6     1054.89      921.27     76.43 o 
   3   9   6     4134.31     4997.19    188.19 o 
   5   9   6     6927.34     7023.14    327.28 o 
   7   9   6     3176.35     2872.15    127.78 o 
   9   9   6      280.17      262.41    122.36 o 
  11   9   6      732.79      615.24    152.34 o 
  13   9   6       91.24      283.05    165.11 o 
 -20  10   6      462.01      417.62    185.14 o 
 -18  10   6     3751.26     4522.06    283.97 o 
 -16  10   6     2940.90     2687.63    183.79 o 
 -14  10   6     2833.83     2800.14    532.93 o 
 -12  10   6     6258.33     6297.96    179.35 o 
 -10  10   6     9918.12     9319.68    380.84 o 
  -8  10   6     7112.46     7838.76    290.45 o 
  -6  10   6     4120.37     4236.94    121.42 o 
  -4  10   6     5197.66     5524.90    166.44 o 
  -2  10   6    11070.78    11381.75    318.12 o 
   0  10   6      640.03      622.37     73.54 o 
   2  10   6     1147.58     1167.06    101.14 o 
   4  10   6     9691.15    10498.14    312.32 o 
   6  10   6     3414.56     3139.96    238.82 o 
   8  10   6     2158.46     1880.12    232.44 o 
  10  10   6     4994.39     5375.50    426.54 o 
  12  10   6     1099.29     1156.77    223.10 o 
 -19  11   6      309.52      126.81    164.86 o 
 -17  11   6     1009.74      585.67    122.39 o 
 -15  11   6      174.13       39.31    144.97 o 
 -13  11   6     1051.58      832.59    102.43 o 
 -11  11   6       15.89      -44.01     48.16 o 
  -9  11   6        1.60       73.87     47.10 o 
  -7  11   6      923.92      657.31     54.58 o 
  -5  11   6      102.91       -8.65     32.89 o 
  -3  11   6     4347.84     4419.33    114.78 o 
  -1  11   6       32.92       39.88     53.62 o 
   1  11   6     1741.74     1559.34    105.55 o 
   3  11   6       35.78      -28.90     56.28 o 
   7  11   6       71.32       17.20     92.38 o 
   9  11   6      236.88      302.22    174.45 o 
  11  11   6       12.68       17.69    134.65 o 
 -18  12   6     1336.78     1084.90    164.70 o 
 -16  12   6     1688.85     1522.86    166.01 o 
 -14  12   6     8227.01     9455.27    406.18 o 
 -12  12   6     2543.40     2420.89    161.63 o 
 -10  12   6     7940.02     8079.37    332.69 o 
  -8  12   6    11321.00    12281.03    359.07 o 
  -6  12   6     3068.44     3022.21    115.73 o 
  -4  12   6     1752.37     1882.17     68.34 o 
  -2  12   6     8706.76     9037.15    213.55 o 
   0  12   6     1088.65     1222.20     99.82 o 
   2  12   6    14636.12    16421.88    525.20 o 
   4  12   6     7870.00     8220.75    468.31 o 
   6  12   6     3138.37     3599.56    259.95 o 
   8  12   6     3162.69     2848.69    260.94 o 
  10  12   6     2327.60     2031.97    279.61 o 
  12  12   6     1227.35      790.67    257.99 o 
 -19  13   6     1162.24     1145.54    255.53 o 
 -17  13   6      215.24      183.80    122.73 o 
 -15  13   6     1037.24      929.47    159.74 o 
 -13  13   6     3854.46     4105.21    346.69 o 
 -11  13   6        4.37       29.68     70.84 o 
  -9  13   6      531.75      624.40     73.51 o 
  -7  13   6     3590.26     3667.26    193.63 o 
  -5  13   6     2726.39     2447.70    119.85 o 
  -3  13   6     1733.29     1663.88     68.09 o 
  -1  13   6      282.45      180.15     27.96 o 
   1  13   6       90.70      250.62    116.46 o 
   3  13   6     3744.90     3615.77    283.54 o 
   5  13   6      430.33      184.28    172.98 o 
   7  13   6     2224.48     2239.34    254.06 o 
   9  13   6      169.34      -57.99    121.87 o 
  11  13   6      274.26      203.93    221.62 o 
 -18  14   6      546.30      642.90    196.07 o 
 -16  14   6     1793.91     1796.51    172.01 o 
 -14  14   6      809.81     1000.56    153.80 o 
 -12  14   6     2826.18     2859.28    611.31 o 
 -10  14   6     1630.10     1685.30    133.89 o 
  -8  14   6     3194.45     3128.31    200.03 o 
  -6  14   6     6745.32     7223.53    247.25 o 
  -4  14   6     5145.53     4946.17    177.11 o 
  -2  14   6      627.37      321.27     47.35 o 
   0  14   6       66.76       46.15     45.07 o 
   2  14   6     2053.30     1384.29    185.26 o 
   4  14   6     9199.33     9843.87    582.81 o 
   6  14   6     3247.50     2740.58    276.66 o 
   8  14   6      510.66      300.25    150.37 o 
  10  14   6      422.49       63.88    144.97 o 
 -17  15   6     2854.95     2924.93    246.18 o 
 -15  15   6       15.11      -16.80    125.90 o 
 -13  15   6     2243.02     2727.74    198.73 o 
 -11  15   6     4286.14     4620.76    240.70 o 
  -9  15   6     2347.32     1932.21    240.30 o 
  -7  15   6     3571.67     3521.24    269.45 o 
  -5  15   6     6697.26     7344.12    244.41 o 
  -3  15   6     2588.57     2445.41    279.10 o 
  -1  15   6     4285.69     4069.26    185.42 o 
   1  15   6     4435.61     4743.62    143.55 o 
   3  15   6     1824.12     1908.63    207.87 o 
   5  15   6     2020.93     1632.95    258.97 o 
   9  15   6     1330.08     1416.73    254.55 o 
 -16  16   6      624.62      358.13    191.89 o 
 -14  16   6        4.19       -9.43    112.96 o 
 -12  16   6      594.40      402.36    103.48 o 
 -10  16   6      226.72       36.56     88.27 o 
  -8  16   6       27.45      -55.67     59.37 o 
  -6  16   6      401.03      478.65     78.58 o 
  -4  16   6      608.49      268.43     51.14 o 
  -2  16   6     1067.55      720.72     75.83 o 
   0  16   6       85.04       21.70     40.55 o 
   2  16   6       73.49       81.08    173.47 o 
   4  16   6      124.35       74.69    138.09 o 
   6  16   6      736.37      384.77    172.48 o 
  10  16   6        6.43      179.36    173.47 o 
 -15  17   6     2394.97     2531.05    247.54 o 
 -13  17   6     1434.76     1902.11    439.56 o 
 -11  17   6     2053.25     2050.46    168.61 o 
  -9  17   6     3920.59     4384.49    243.40 o 
  -7  17   6     2693.09     3019.51    178.76 o 
  -5  17   6     3872.45     4083.49    199.36 o 
  -3  17   6     7864.65     7998.07    259.74 o 
  -1  17   6     3544.99     3648.71    258.23 o 
   1  17   6     6184.77     7115.57    453.08 o 
   3  17   6     3301.15     3655.09    311.06 o 
   5  17   6     2305.27     2657.53    333.17 o 
   7  17   6      656.01      729.74    200.99 o 
   9  17   6     1042.77      651.61    201.97 o 
 -14  18   6       47.16       52.60    118.70 o 
 -12  18   6       67.54       22.60     96.81 o 
 -10  18   6      484.87      668.09    144.23 o 
  -8  18   6     1481.42     1456.22    429.24 o 
  -6  18   6        9.26       58.31     61.58 o 
  -4  18   6     1303.24     1110.79    111.08 o 
  -2  18   6      513.35      351.71     79.77 o 
   0  18   6        1.31      198.04    151.35 o 
   2  18   6      245.98       86.49    201.97 o 
   4  18   6      488.36      372.98    177.89 o 
   6  18   6        4.92      148.90    171.99 o 
   8  18   6      143.14      569.05    275.68 o 
 -13  19   6       17.26       17.67     96.53 o 
 -11  19   6      944.08      979.43    143.49 o 
  -9  19   6     1092.31     1355.30    212.78 o 
  -7  19   6     1164.11     1633.50    318.19 o 
  -5  19   6     4600.56     4289.32    324.33 o 
  -3  19   6     1920.08     1675.31    187.96 o 
  -1  19   6      889.16      917.46    204.43 o 
   1  19   6     1611.01     1532.70    231.45 o 
   3  19   6      949.57      867.33    206.88 o 
   5  19   6      532.07      486.98    217.69 o 
   7  19   6      621.64      572.98    217.69 o 
 -12  20   6      360.77      440.33    134.16 o 
 -10  20   6     2930.73     3390.19    561.19 o 
  -8  20   6     1665.52     2256.72    188.78 o 
  -6  20   6     1541.23     1079.73    148.90 o 
  -4  20   6     1588.09     1481.63    320.64 o 
  -2  20   6     2605.22     2111.08    322.85 o 
   0  20   6     3837.21     3766.64    354.30 o 
   2  20   6      730.04      685.02    258.97 o 
   4  20   6      541.10      412.29    200.49 o 
   6  20   6     1108.33      898.29    303.20 o 
 -11  21   6      158.78       21.84     95.13 o 
  -9  21   6     1391.32     1745.34    225.31 o 
  -7  21   6       21.99      -56.97    113.69 o 
  -5  21   6      100.16        5.90    178.38 o 
  -3  21   6      532.13      270.77    158.72 o 
  -1  21   6      246.32     -145.46    244.72 o 
   1  21   6      320.83      351.85    201.97 o 
   3  21   6      132.19      223.59    206.39 o 
   5  21   6      216.31      257.50    217.20 o 
 -10  22   6     1695.29     1542.04    281.08 o 
  -8  22   6     1475.74     1342.34    183.79 o 
  -6  22   6     2610.93     2467.35    380.84 o 
  -4  22   6     2832.41     2613.30    336.61 o 
  -2  22   6      310.37      496.32    204.43 o 
   0  22   6     1158.00     1330.73    318.43 o 
   2  22   6     2098.39     1716.98    315.97 o 
  -7  23   6      157.44     -148.90    184.28 o 
  -5  23   6      231.67      136.12    183.29 o 
  -3  23   6      247.66      732.20    298.78 o 
  -1  23   6        9.45      249.63    214.74 o 
 -21   1   7     1397.50     1146.22    184.46 o 
 -19   1   7     3727.98     3768.57    262.52 o 
 -17   1   7     6688.82     7243.33    331.95 o 
 -15   1   7     8213.59     8581.23    363.60 o 
 -13   1   7     2622.34     2586.55    164.65 o 
 -11   1   7     2854.68     2783.27    155.76 o 
  -9   1   7     4236.00     4160.38    154.77 o 
  -7   1   7     3152.76     2975.81     80.00 o 
  -5   1   7    18579.67    18579.85    319.82 o 
  -3   1   7    11335.83    12082.93    263.42 o 
  -1   1   7     8077.67     8446.83    151.20 o 
   1   1   7    14410.16    14893.93    259.55 o 
   3   1   7     2464.61     2668.62     74.23 o 
   5   1   7     3555.21     3870.08    130.67 o 
   7   1   7     4706.21     4802.83    126.47 o 
   9   1   7     2304.62     2641.47    115.13 o 
  11   1   7     1543.74     1348.90    121.18 o 
  13   1   7      874.09      725.05    162.17 o 
 -20   2   7     1902.34     1882.32    193.49 o 
 -18   2   7      966.90      625.18    155.82 o 
 -16   2   7      621.67      626.89    123.27 o 
 -14   2   7     5724.34     5692.91    533.39 o 
 -12   2   7      883.43      659.86     76.87 o 
 -10   2   7     1092.54      971.58     55.29 o 
  -8   2   7    22935.22    23745.04    445.20 o 
  -6   2   7    10113.17    10558.48    198.77 o 
  -4   2   7       83.77       75.34     31.43 o 
  -2   2   7     2870.34     2880.32     69.13 o 
   0   2   7     1913.05     1731.35     50.18 o 
   2   2   7     1582.11     1649.97     50.16 o 
   4   2   7     4124.86     4263.94    103.78 o 
   6   2   7     2252.22     1937.00     76.59 o 
   8   2   7       94.65       55.06     32.98 o 
  10   2   7     1441.80     1219.36     93.07 o 
  12   2   7     1100.93     1115.68    249.68 o 
 -21   3   7     1147.73      991.72    180.32 o 
 -19   3   7      985.70      802.87    226.29 o 
 -17   3   7     2373.17     2438.08    212.29 o 
 -15   3   7     3519.28     3534.11    154.93 o 
 -13   3   7     2924.91     3074.57    142.59 o 
 -11   3   7       18.76       40.79     38.45 o 
  -9   3   7     6040.48     6039.84    132.60 o 
  -7   3   7     7946.86     8073.05    161.01 o 
  -5   3   7     5959.50     6126.68    123.93 o 
  -3   3   7     7732.86     7579.90    159.16 o 
  -1   3   7     2822.33     2883.85     98.68 o 
   1   3   7     5071.95     5046.81    151.11 o 
   3   3   7    10505.71    10239.64    190.84 o 
   5   3   7     2702.56     2796.95    107.71 o 
   7   3   7       18.02       22.44     29.48 o 
   9   3   7     1129.42      861.34     74.97 o 
  11   3   7     1439.63     1360.95    121.35 o 
  13   3   7      242.03      332.37    145.53 o 
 -20   4   7     2991.63     3066.28    253.18 o 
 -18   4   7     2350.94     2280.91    234.65 o 
 -16   4   7      467.74      577.14     66.32 o 
 -14   4   7     1127.62      994.06     75.25 o 
 -12   4   7    11608.67    11651.82    310.72 o 
 -10   4   7    11329.16    11943.48    310.37 o 
  -8   4   7     9862.57     9218.99    225.69 o 
  -6   4   7     1058.66     1097.83     48.12 o 
  -4   4   7     5144.50     4952.71    106.34 o 
  -2   4   7    12537.68    12606.00    284.16 o 
   0   4   7     6957.91     7513.31    214.17 o 
   2   4   7      486.51      561.30     58.70 o 
   4   4   7      434.04      463.70     80.59 o 
   6   4   7     7046.91     7406.25    209.83 o 
   8   4   7     5210.21     5237.08    228.04 o 
  10   4   7     3991.64     3993.59    261.86 o 
  12   4   7     1185.60     1306.75    133.29 o 
 -21   5   7      222.95      196.83    125.82 o 
 -19   5   7      403.72      291.28    273.47 o 
 -17   5   7      345.21      194.41     87.72 o 
 -15   5   7      708.67      799.07    149.08 o 
 -13   5   7     2269.40     2186.01     94.38 o 
 -11   5   7     4005.20     4113.56    219.14 o 
  -9   5   7       94.30       68.11     33.27 o 
  -7   5   7      149.88      105.53     44.65 o 
  -5   5   7       17.07        9.89     31.57 o 
  -3   5   7      286.32      265.93     19.66 o 
  -1   5   7     3040.52     3035.26    120.42 o 
   1   5   7       30.57       13.31     48.31 o 
   3   5   7       84.23       17.43     64.11 o 
   5   5   7       62.12       76.27     65.22 o 
   7   5   7        0.44      -16.60     27.79 o 
   9   5   7      122.25        3.08     97.72 o 
  11   5   7        1.07       77.23     91.68 o 
  13   5   7       52.95        6.56    107.62 o 
 -20   6   7      909.91      675.21    143.66 o 
 -18   6   7     2067.54     2509.70    201.24 o 
 -16   6   7     7474.37     8718.60    305.21 o 
 -14   6   7     8978.18     8996.74    441.16 o 
 -12   6   7     3345.05     3637.52    131.32 o 
 -10   6   7     5280.71     5345.01    125.21 o 
  -8   6   7     5936.65     6386.43    140.13 o 
  -6   6   7    12404.14    12191.34    225.61 o 
  -4   6   7    16967.80    17646.26    353.77 o 
  -2   6   7     5990.78     6239.61    194.25 o 
   0   6   7    15433.76    16286.24    582.38 o 
   2   6   7     2171.50     2492.95    118.65 o 
   4   6   7     2821.92     2867.47    169.29 o 
   6   6   7     6662.68     7097.77    516.71 o 
   8   6   7     6540.63     7012.60    322.89 o 
  10   6   7      543.35      651.93    143.72 o 
  12   6   7     2083.98     2187.73    160.27 o 
 -19   7   7        3.45      106.80    255.04 o 
 -17   7   7      304.23      237.23    102.95 o 
 -15   7   7     2534.69     2520.11    144.08 o 
 -13   7   7     4764.12     4436.01    278.30 o 
 -11   7   7       14.96       -6.62     31.36 o 
  -9   7   7       44.13       -0.60     27.53 o 
  -7   7   7      938.70      909.67     66.46 o 
  -5   7   7      481.98      344.54     39.76 o 
  -3   7   7      129.38      155.73     48.26 o 
  -1   7   7     2729.09     2787.26    143.62 o 
   1   7   7     1553.37     1429.46     86.49 o 
   3   7   7      852.13      915.31     79.29 o 
   5   7   7      278.01      160.99     58.34 o 
   7   7   7      304.35      162.41    123.34 o 
   9   7   7      406.40       70.39    106.29 o 
  11   7   7     1379.12     1157.44    290.18 o 
 -20   8   7      684.37      488.83    156.75 o 
 -18   8   7     1900.63     2238.66    190.92 o 
 -16   8   7     2530.63     2871.87    302.46 o 
 -14   8   7     5139.46     5115.09    192.02 o 
 -12   8   7      899.71      824.04     62.16 o 
 -10   8   7     1865.06     1931.48    176.40 o 
  -8   8   7     5173.90     5125.56    138.46 o 
  -6   8   7     7649.36     7846.36    170.58 o 
  -4   8   7     5648.62     5273.61    188.04 o 
  -2   8   7     3615.55     3766.16    242.54 o 
   0   8   7     1163.31     1374.35     94.70 o 
   2   8   7     1103.70      992.81    107.86 o 
   4   8   7     3387.79     3623.93    182.07 o 
   6   8   7     2563.61     3002.01    238.82 o 
   8   8   7     4271.26     3905.21    309.59 o 
  10   8   7     1026.63      973.48    228.50 o 
  12   8   7      327.31       29.48    200.49 o 
 -19   9   7     1914.10     1462.64    233.17 o 
 -17   9   7      970.74      984.97    139.50 o 
 -15   9   7     1403.77     1454.66    134.83 o 
 -13   9   7     7021.37     7198.08    231.17 o 
 -11   9   7     3561.38     3664.09    193.29 o 
  -9   9   7     3969.34     3342.07    112.68 o 
  -7   9   7     5168.19     5278.13    140.05 o 
  -5   9   7     4939.18     5198.15    123.33 o 
  -3   9   7     8335.98     8434.54    250.24 o 
  -1   9   7     6647.16     6880.29    233.18 o 
   1   9   7      430.84      293.06     82.30 o 
   3   9   7     4107.91     4073.73    215.88 o 
   5   9   7     4755.80     5180.90    366.59 o 
   7   9   7     3603.96     3102.25    273.71 o 
   9   9   7     1879.19     1788.23    257.01 o 
  11   9   7      409.30      487.48    205.41 o 
 -20  10   7      736.73      455.04    183.29 o 
 -18  10   7      150.91      -25.59    113.70 o 
 -16  10   7      258.38       59.36    115.33 o 
 -14  10   7     2784.49     2742.13    338.33 o 
 -12  10   7      260.99      252.67     54.55 o 
 -10  10   7        1.98      -55.61     59.30 o 
  -8  10   7      100.51       78.57     68.71 o 
  -6  10   7       32.87       16.57     29.53 o 
  -4  10   7      514.41      615.46     46.95 o 
  -2  10   7     1840.73     1691.11    106.48 o 
   0  10   7      504.46      278.25     70.36 o 
   2  10   7     1385.18     1345.69    125.44 o 
   4  10   7      204.60       92.88    133.66 o 
   6  10   7      157.05      110.57    115.97 o 
   8  10   7       30.34       -5.90    104.67 o 
  10  10   7     1347.54      760.70    216.71 o 
 -19  11   7     2223.71     2157.20    197.97 o 
 -17  11   7     2717.14     2757.81    298.28 o 
 -15  11   7     4644.15     5123.87    341.04 o 
 -13  11   7     2247.07     2335.73    112.32 o 
 -11  11   7     9442.64     9500.19    406.62 o 
  -9  11   7     4182.31     4049.92    146.85 o 
  -7  11   7     5456.89     5321.30    146.63 o 
  -5  11   7     5543.14     5600.59    150.86 o 
  -3  11   7     9318.29    10412.77    719.91 o 
  -1  11   7     2144.19     1979.15    147.62 o 
   1  11   7     7499.88     7202.80    321.63 o 
   3  11   7     3551.55     3688.50    279.12 o 
   5  11   7     4063.27     4673.28    389.19 o 
   9  11   7     3376.77     3177.93    332.68 o 
  11  11   7      868.07      416.22    240.30 o 
 -18  12   7       19.51     -115.51    193.12 o 
 -16  12   7      787.90      870.43    298.78 o 
 -14  12   7      291.00      342.80     97.17 o 
 -12  12   7     1278.42      888.60     71.79 o 
 -10  12   7      109.40       26.35     97.13 o 
  -8  12   7      693.13      627.09     73.91 o 
  -6  12   7      563.34      480.64     53.40 o 
  -4  12   7     1774.21     1628.06     66.32 o 
  -2  12   7      517.36      437.18     95.33 o 
   0  12   7       54.22       76.41     79.69 o 
   2  12   7       48.10      110.57    110.57 o 
   4  12   7      183.26       52.09    110.08 o 
   6  12   7      843.08      649.15    168.06 o 
   8  12   7      570.03      255.53    156.76 o 
  10  12   7      123.03       75.68    204.43 o 
 -17  13   7      289.27      415.61    123.47 o 
 -15  13   7     1338.50     1442.65    167.32 o 
 -13  13   7     2274.21     2370.53    242.02 o 
 -11  13   7     5028.35     5392.62    598.53 o 
  -9  13   7     5285.49     5009.00    185.49 o 
  -7  13   7     6027.29     6069.98    202.86 o 
  -5  13   7     2198.87     2477.02    111.58 o 
  -3  13   7     1111.49     1120.67     54.85 o 
  -1  13   7     2560.92     2216.74    247.18 o 
   1  13   7     1461.11     1556.78    215.73 o 
   3  13   7      592.01      829.00    156.76 o 
   5  13   7     1112.91     1197.56    220.15 o 
   7  13   7     3526.82     3870.32    382.81 o 
   9  13   7     2313.16     1663.41    232.93 o 
 -18  14   7      133.90      137.10    142.51 o 
 -16  14   7      551.23      594.89    166.34 o 
 -14  14   7     3471.33     3335.18    297.79 o 
 -12  14   7     1865.98     1968.44    379.37 o 
 -10  14   7     1064.12     1355.68    345.70 o 
  -8  14   7     4424.23     4412.53    250.11 o 
  -6  14   7     1957.30     2206.59    151.23 o 
  -4  14   7      582.39      533.81    156.21 o 
  -2  14   7    13581.89    14193.31    669.30 o 
   0  14   7     1868.24     1643.27    204.92 o 
   4  14   7     1255.86     1133.18    202.46 o 
   6  14   7     1814.37     1439.33    219.66 o 
   8  14   7      786.54      794.11    208.85 o 
 -17  15   7      487.72      523.46    280.10 o 
 -15  15   7      263.90       59.29    116.22 o 
 -13  15   7      675.40      759.99    110.46 o 
 -11  15   7     1283.60     1264.56    123.85 o 
  -9  15   7     3025.82     3376.20    420.15 o 
  -7  15   7       14.62       12.41     46.01 o 
  -5  15   7     1820.11     1479.23    153.33 o 
  -3  15   7     1291.51     1112.70    114.01 o 
  -1  15   7     1674.68     1202.47    175.92 o 
   1  15   7        4.38      261.92    133.66 o 
   3  15   7       23.17       -5.90    190.67 o 
   5  15   7      588.91      334.65    149.88 o 
   7  15   7     1508.50     1259.97    294.84 o 
   9  15   7      504.47      359.71    202.95 o 
 -16  16   7     1071.41     1032.71    158.06 o 
 -14  16   7     2678.91     2846.40    374.45 o 
 -12  16   7     1666.45     1576.45    164.50 o 
 -10  16   7     3739.38     3825.13    208.55 o 
  -8  16   7     2902.99     3377.40    242.51 o 
  -6  16   7      644.59      819.46    118.92 o 
  -4  16   7      536.30      362.87     81.74 o 
  -2  16   7     4750.08     5430.05    371.50 o 
   0  16   7     9452.79     9073.83    607.87 o 
   2  16   7     3533.83     3688.50    330.23 o 
   4  16   7     1960.38     1534.17    236.37 o 
   6  16   7      550.08      363.15    172.98 o 
   8  16   7     1372.10     1554.81    283.05 o 
 -15  17   7      499.20      459.21    128.07 o 
 -13  17   7      135.53      141.77    101.71 o 
 -11  17   7       89.58       26.31     90.93 o 
  -9  17   7      135.61      115.19     67.41 o 
  -7  17   7      554.99      442.49     88.45 o 
  -5  17   7      479.26      171.55     74.85 o 
  -3  17   7       11.94      147.42    147.42 o 
  -1  17   7       68.25      111.06    128.75 o 
   1  17   7      851.51      713.52    237.84 o 
   3  17   7      813.57     1176.92    219.17 o 
   5  17   7      142.08     -149.88    149.88 o 
   7  17   7      191.11      501.24    276.66 o 
 -14  18   7      136.03      -21.61    113.52 o 
 -12  18   7     1576.60     1887.53    342.27 o 
 -10  18   7      702.88      958.44    247.67 o 
  -8  18   7     3191.54     3652.74    229.06 o 
  -6  18   7     4322.47     4369.40    260.60 o 
  -4  18   7     2668.99     2790.21    319.41 o 
  -2  18   7      834.79      457.50    181.82 o 
   0  18   7     2326.90     2371.53    273.22 o 
   2  18   7     2600.82     2736.65    323.35 o 
   4  18   7     1990.35     1915.50    350.86 o 
   6  18   7     1228.60     1121.39    253.07 o 
 -13  19   7      304.29        5.90    188.70 o 
 -11  19   7      661.05      806.52    255.78 o 
  -9  19   7     1994.57     2109.28    275.68 o 
  -7  19   7     1216.71     1242.77    243.74 o 
  -5  19   7      700.55      627.53    201.48 o 
  -3  19   7     1256.62     1122.37    200.00 o 
  -1  19   7      886.18     1025.57    273.71 o 
   1  19   7      729.67      959.72    225.56 o 
   3  19   7     1014.72     1087.48    258.97 o 
   5  19   7      262.04      430.47    206.88 o 
 -12  20   7      453.55      308.11    201.48 o 
 -10  20   7      369.08      396.61    232.68 o 
  -8  20   7       10.18      100.97    157.99 o 
  -6  20   7     1090.95     1285.52    278.63 o 
  -4  20   7     1084.94      665.37    194.11 o 
  -2  20   7      869.44      502.22    175.43 o 
   0  20   7     1563.32     1599.04    272.24 o 
   2  20   7      596.42      293.37    253.07 o 
   4  20   7      296.05     -126.29    275.19 o 
  -9  21   7     1265.86     1151.86    273.22 o 
  -7  21   7     2358.64     1931.72    296.32 o 
  -5  21   7     1221.31     1167.09    324.33 o 
  -3  21   7      599.28      374.45    193.12 o 
  -1  21   7     1985.01     1613.78    296.32 o 
   1  21   7     1877.23     1775.45    259.46 o 
  -6  22   7      108.37      171.01    206.39 o 
  -4  22   7      155.67      -76.17    164.13 o 
  -2  22   7      184.76      232.44    203.44 o 
 -20   0   8     5804.43     5452.65    460.45 o 
 -18   0   8     4416.83     4946.50    419.66 o 
 -16   0   8     1052.77     1426.06    198.04 o 
 -14   0   8      643.31      718.44    141.53 o 
 -12   0   8    33114.97    35409.80   2152.61 o 
 -10   0   8     3394.95     3533.71    170.76 o 
  -8   0   8     1615.96     1751.91    140.97 o 
  -6   0   8     9296.04     9841.04    272.81 o 
  -4   0   8     2029.65     1799.93     81.36 o 
  -2   0   8    16556.73    17257.55    401.10 o 
   0   0   8    11031.29    11240.74    293.24 o 
   2   0   8     2456.83     2430.10    114.46 o 
   4   0   8     7080.86     7279.57    248.50 o 
   6   0   8     3740.01     3785.14    155.35 o 
   8   0   8      296.74     -136.61    193.61 o 
  10   0   8     2334.79     3084.07    385.26 o 
 -21   1   8      269.15      156.54    176.17 o 
 -19   1   8        9.55      -36.60    122.11 o 
 -17   1   8      653.18      868.08    134.37 o 
 -15   1   8      511.43      213.22     94.82 o 
 -13   1   8     1147.10      910.73    147.32 o 
 -11   1   8      525.56      419.47     62.40 o 
  -9   1   8       85.84       14.34     36.46 o 
  -7   1   8     4070.02     4355.08    178.11 o 
  -5   1   8     1807.92     1515.64     85.00 o 
  -3   1   8      974.94      923.86     46.04 o 
  -1   1   8       74.41       87.62     22.42 o 
   1   1   8        5.35       12.50     25.20 o 
   3   1   8      716.58      791.56     40.23 o 
   5   1   8      837.64      812.99     47.38 o 
   7   1   8      135.34      137.79     43.94 o 
   9   1   8      628.29      347.44    203.69 o 
  11   1   8      209.29      169.51    147.88 o 
 -20   2   8     1425.22     1496.43    306.39 o 
 -18   2   8     3547.67     3786.95    381.58 o 
 -16   2   8     2913.06     3201.45    209.29 o 
 -14   2   8     7200.30     7764.54    312.25 o 
 -12   2   8    13967.02    13522.80    660.06 o 
 -10   2   8      294.27      398.81     42.06 o 
  -8   2   8       24.99       -2.91     43.29 o 
  -6   2   8     3259.35     3145.29    115.23 o 
  -4   2   8     6958.14     7971.82    176.34 o 
  -2   2   8     4661.35     4927.06    135.44 o 
   0   2   8     5378.42     5692.74    130.61 o 
   2   2   8     6359.06     6834.43    144.43 o 
   4   2   8     4105.27     4723.31    118.20 o 
   6   2   8     3923.82     4084.72    209.81 o 
   8   2   8     2274.59     2025.20    138.52 o 
  10   2   8      615.12      670.99    140.79 o 
 -21   3   8      917.62     1110.97    178.34 o 
 -19   3   8      855.45      742.20    136.03 o 
 -17   3   8     3902.97     4091.21    233.96 o 
 -15   3   8     1733.65     1905.87    361.68 o 
 -13   3   8     1614.61     1594.80    156.55 o 
 -11   3   8     5536.47     5334.85    198.17 o 
  -9   3   8     3709.44     3698.48    123.51 o 
  -7   3   8     4340.31     4181.63    114.62 o 
  -5   3   8     3556.73     3596.46    105.47 o 
  -3   3   8     3878.61     3894.00     93.40 o 
  -1   3   8     1833.42     1951.74    110.26 o 
   1   3   8     7808.01     8120.33    217.54 o 
   3   3   8     2565.03     2556.80    183.49 o 
   5   3   8      306.01      458.64     32.68 o 
   7   3   8      624.84      739.82     90.30 o 
   9   3   8     2332.81     1883.73    204.39 o 
  11   3   8     1021.06      961.60    212.48 o 
 -20   4   8       20.03      142.93    170.52 o 
 -18   4   8      745.99      715.51    127.28 o 
 -16   4   8     4289.13     4386.56    514.50 o 
 -14   4   8      634.65      621.87     81.77 o 
 -12   4   8      299.37      127.24     63.98 o 
 -10   4   8     1350.59     1201.02     59.36 o 
  -8   4   8       89.85      130.17     35.51 o 
  -6   4   8     2874.45     2869.69    176.45 o 
  -4   4   8     7278.38     7240.31    167.58 o 
  -2   4   8     1088.98     1153.04     85.53 o 
   0   4   8       44.69       27.24     44.49 o 
   2   4   8     1703.56     1711.50     90.24 o 
   4   4   8      545.19      419.59     58.91 o 
   6   4   8      701.73      390.01     76.55 o 
   8   4   8     1232.67     1084.86    159.19 o 
  10   4   8       14.20      -39.90    199.51 o 
 -19   5   8     1465.59     1571.58    171.95 o 
 -17   5   8     3569.41     3458.29    220.76 o 
 -15   5   8     1934.77     2024.58    224.33 o 
 -13   5   8     5904.67     5764.86    306.84 o 
 -11   5   8     3340.72     3347.35    133.32 o 
  -9   5   8     3971.74     4052.36    105.30 o 
  -7   5   8    11075.50    11484.11    309.33 o 
  -5   5   8    12226.24    12624.79    246.33 o 
  -3   5   8     6125.92     6581.73    204.84 o 
  -1   5   8    12859.08    13320.55    394.36 o 
   1   5   8     1222.51     1306.42     88.65 o 
   3   5   8     1603.05     1817.50    126.19 o 
   5   5   8     3611.79     3738.82    183.73 o 
   7   5   8     2053.16     2070.34    144.62 o 
   9   5   8     2237.89     2038.62    160.15 o 
  11   5   8     2578.20     2499.30    323.84 o 
 -20   6   8      137.90      330.30    174.93 o 
 -18   6   8      350.25      246.65    127.03 o 
 -16   6   8       62.93       31.04     99.80 o 
 -14   6   8        6.27       34.00     71.18 o 
 -12   6   8      360.78      281.10     40.18 o 
 -10   6   8       44.27       25.52     35.10 o 
  -8   6   8      389.13      382.45     39.53 o 
  -6   6   8     1256.53     1275.15     55.69 o 
  -4   6   8      583.00      617.24     34.64 o 
  -2   6   8       17.24       51.38     57.84 o 
   0   6   8     3389.64     3461.67    138.32 o 
   2   6   8      915.34      898.41    120.49 o 
   4   6   8        0.68      -77.75     77.75 o 
   6   6   8        1.26      -11.17    115.48 o 
   8   6   8      278.46      211.03     88.39 o 
  10   6   8      573.51      333.57    103.06 o 
 -19   7   8     1498.92     1558.61    200.56 o 
 -17   7   8     1819.35     1855.06    208.36 o 
 -15   7   8     5841.65     6111.78    284.20 o 
 -13   7   8     6495.20     6645.66    201.78 o 
 -11   7   8     2473.67     2541.70    179.89 o 
  -9   7   8     1562.86     1496.87     82.01 o 
  -7   7   8     5585.12     5423.93    176.80 o 
  -5   7   8     6258.12     6880.23    160.20 o 
  -3   7   8     7351.06     8139.68    295.82 o 
  -1   7   8     1060.48     1206.96    102.46 o 
   1   7   8     2519.02     2848.76    159.62 o 
   3   7   8     6729.91     7179.46    410.32 o 
   5   7   8     2512.36     2712.06    180.44 o 
   7   7   8     2954.29     3234.17    225.06 o 
   9   7   8      508.63      467.36    141.59 o 
 -20   8   8      221.96        5.62    267.08 o 
 -18   8   8     1192.45      942.01    275.43 o 
 -16   8   8     1697.23     1803.87    151.72 o 
 -14   8   8     1447.58     1511.86    207.87 o 
 -12   8   8     1442.32     1267.50     81.78 o 
 -10   8   8    10884.34    10930.06    250.65 o 
  -8   8   8      706.92      634.88     90.61 o 
  -6   8   8      887.88      839.98     83.61 o 
  -4   8   8     4341.97     4620.00    250.81 o 
  -2   8   8      725.43      809.05    157.00 o 
   0   8   8      122.73      150.31    129.73 o 
   2   8   8     9384.29     9504.66    397.30 o 
   4   8   8      597.16      490.42    151.84 o 
   6   8   8      372.54      210.32    105.16 o 
   8   8   8      688.49      573.96    140.54 o 
  10   8   8      663.45      364.62    211.80 o 
 -19   9   8      376.03       78.67    273.96 o 
 -17   9   8     1819.74     1789.30    164.66 o 
 -15   9   8     1108.90     1045.89    127.10 o 
 -13   9   8      164.73      102.83     52.91 o 
 -11   9   8     2003.64     2068.88     91.65 o 
  -9   9   8     3162.96     2995.39    143.22 o 
  -7   9   8     1721.32     1782.23     94.83 o 
  -5   9   8     1549.65     1431.54     55.96 o 
  -3   9   8     1833.15     1826.95    216.46 o 
  -1   9   8     1129.02     1213.66    115.40 o 
   1   9   8     3251.15     2755.65    163.34 o 
   3   9   8      255.89       93.37    105.16 o 
   5   9   8      268.62       40.79    157.74 o 
   7   9   8      606.31      789.20    181.33 o 
 -18  10   8     1895.24     1641.42    203.93 o 
 -16  10   8     2132.80     2214.29    190.14 o 
 -14  10   8     1840.61     2150.27    186.73 o 
 -12  10   8      783.75      830.31    104.78 o 
 -10  10   8     4790.57     4836.79    154.33 o 
  -8  10   8     6995.95     6675.93    331.42 o 
  -6  10   8     7066.68     6546.10    245.84 o 
  -4  10   8     8628.02     9259.58    456.03 o 
  -2  10   8     1206.87     1084.04    141.53 o 
   0  10   8     1051.38      827.04    170.03 o 
   2  10   8     2381.29     2845.25    286.49 o 
   4  10   8     4399.34     4682.13    356.27 o 
   8  10   8     2578.01     3338.62    392.14 o 
 -17  11   8       77.00      -22.50    115.48 o 
 -15  11   8      109.98       82.97     86.49 o 
 -13  11   8     1262.27      929.99    111.84 o 
 -11  11   8      348.21      354.38     68.09 o 
  -9  11   8     1241.07     1078.00     80.74 o 
  -7  11   8     1585.24     1328.31    202.71 o 
  -5  11   8      151.13      111.49     29.51 o 
  -3  11   8     2357.97     2118.46    242.26 o 
  -1  11   8      788.70      423.10    129.24 o 
   3  11   8       69.13      163.15    122.36 o 
   5  11   8       30.84     -104.67    104.67 o 
   7  11   8      114.02      -75.68    128.26 o 
 -18  12   8     1946.46     2017.95    225.72 o 
 -16  12   8     1351.72     1026.06    217.69 o 
 -14  12   8     3356.16     3548.54    871.26 o 
 -12  12   8     3428.44     3775.79    162.75 o 
 -10  12   8     1420.28     1559.23    156.02 o 
  -8  12   8     7352.55     7539.82    299.02 o 
  -6  12   8     4611.30     4967.04    181.13 o 
  -4  12   8     8711.49     8006.99    438.34 o 
  -2  12   8     1567.33     1413.29    224.08 o 
   0  12   8     3002.24     3199.06    299.27 o 
   2  12   8     1698.08     1603.95    239.32 o 
   4  12   8      840.12      814.75    151.35 o 
   6  12   8      761.60      925.32    192.14 o 
   8  12   8     2531.27     2152.36    326.79 o 
 -17  13   8      104.74       56.28    227.28 o 
 -15  13   8     1509.55     1582.72    487.23 o 
 -13  13   8      654.37      500.88    108.36 o 
 -11  13   8      143.81       47.41     62.58 o 
  -9  13   8     3759.42     3724.08    197.44 o 
  -7  13   8      300.22      214.45     59.49 o 
  -5  13   8     1296.68     1057.29     75.68 o 
  -3  13   8     1086.17      878.64    165.11 o 
  -1  13   8       65.26      -41.28    111.55 o 
   1  13   8     3425.42     3707.67    321.38 o 
   3  13   8     1797.17     1571.03    261.92 o 
   5  13   8      461.01      441.77    197.55 o 
   7  13   8      114.24       34.89    209.34 o 
 -16  14   8     1079.83     1230.18    157.21 o 
 -14  14   8      187.70      221.10     91.65 o 
 -12  14   8     1355.05     1132.65    156.02 o 
 -10  14   8     1713.21     1837.29    145.85 o 
  -8  14   8     1315.83     1616.51    312.04 o 
  -6  14   8     3499.69     3561.23    302.22 o 
  -4  14   8      532.52      708.61    212.78 o 
  -2  14   8     5164.34     5761.75    406.39 o 
   0  14   8     2810.78     3467.37    304.67 o 
   2  14   8      304.56      133.66    139.56 o 
   4  14   8       34.21        0.00    133.66 o 
 -15  15   8     3765.90     3809.76    575.68 o 
 -13  15   8      619.87      519.44    123.71 o 
 -11  15   8     2124.82     2026.91    159.51 o 
  -9  15   8     2080.03     2246.65    188.21 o 
  -7  15   8      768.22      933.10     95.54 o 
  -5  15   8     2085.55     2328.78    242.76 o 
  -3  15   8     5054.72     5823.17    406.89 o 
  -1  15   8     1213.63     1346.95    216.71 o 
   1  15   8     2001.80     2154.82    279.61 o 
   3  15   8     2673.69     2477.67    307.62 o 
   5  15   8     1180.88     1378.89    249.14 o 
 -14  16   8       95.79       15.69    318.43 o 
 -12  16   8      188.00      275.47    287.72 o 
 -10  16   8      124.20       42.64     72.17 o 
  -8  16   8      134.56      191.65     76.41 o 
  -6  16   8      480.74      384.28    153.81 o 
  -4  16   8        9.91       41.28    212.29 o 
  -2  16   8        2.70     -193.61    193.61 o 
   0  16   8      166.10      309.10    174.94 o 
   2  16   8       69.08     -208.85    208.85 o 
   4  16   8       59.20      121.38    237.35 o 
   6  16   8        5.13     -248.65    248.65 o 
 -13  17   8     2678.08     3283.41    522.37 o 
 -11  17   8     1587.41     1577.59    182.31 o 
  -9  17   8     2944.24     3517.20    456.76 o 
  -7  17   8     2151.94     2228.04    331.21 o 
  -5  17   8     2071.76     2146.96    253.57 o 
  -3  17   8      871.51     1033.43    229.00 o 
  -1  17   8     2676.50     2901.27    339.07 o 
   1  17   8     2856.40     3088.49    331.21 o 
   3  17   8     2514.05     2116.98    306.64 o 
   5  17   8      970.06      768.07    225.06 o 
 -12  18   8      728.67      831.36    134.88 o 
 -10  18   8      344.03      530.23    200.49 o 
  -8  18   8      147.97      301.23    182.80 o 
  -6  18   8      317.29      259.46    182.80 o 
  -4  18   8      130.23     -123.34    217.20 o 
  -2  18   8      143.27       64.37    169.54 o 
   0  18   8      157.08      -52.09    174.45 o 
   2  18   8      840.32      509.10    202.46 o 
 -11  19   8      756.70      458.48    229.49 o 
  -9  19   8      138.50      395.09    224.08 o 
  -7  19   8      789.76      748.90    265.36 o 
  -5  19   8     1349.56     1205.42    253.07 o 
  -3  19   8      344.01      485.51    210.81 o 
  -1  19   8     2691.43     3006.43    337.60 o 
   1  19   8      743.60      462.91    289.44 o 
  -8  20   8      302.93      317.94    212.29 o 
  -6  20   8     1344.86     1563.66    258.97 o 
  -4  20   8     1194.39      954.31    292.88 o 
  -2  20   8     1017.34     1327.29    244.72 o 
   0  20   8     1621.83     1447.19    260.45 o 
  -5  21   8      128.99      380.35    228.50 o 
  -3  21   8      987.44      914.51    320.40 o 
 -19   1   9     1379.48     1328.11    183.38 o 
 -17   1   9     1584.00     1411.03    152.37 o 
 -15   1   9     4298.54     4177.27    224.64 o 
 -13   1   9     5508.08     6248.47    302.22 o 
 -11   1   9     6414.67     6321.53    340.24 o 
  -9   1   9    15091.40    15436.25    347.93 o 
  -7   1   9     1149.23     1254.50     70.28 o 
  -5   1   9      204.28      236.80     36.04 o 
  -3   1   9     2486.18     2604.74     98.56 o 
  -1   1   9     7927.76     8286.99    175.57 o 
   1   1   9     5853.99     6261.84    148.89 o 
   3   1   9     4930.30     5218.48    159.77 o 
   5   1   9     2770.09     2662.72    142.02 o 
   7   1   9     1277.38     1431.46    186.16 o 
   9   1   9     3178.77     2873.20    501.24 o 
 -20   2   9      432.27      206.44    155.95 o 
 -18   2   9      781.64      747.38    133.78 o 
 -16   2   9       99.90      219.01    120.39 o 
 -14   2   9      342.54      370.46    105.16 o 
 -12   2   9     8819.03     9540.99    374.84 o 
 -10   2   9      853.62      747.75    103.91 o 
  -8   2   9        4.34        5.21     52.16 o 
  -6   2   9      174.69      196.32     32.59 o 
  -4   2   9     3770.07     3991.22    120.39 o 
  -2   2   9     2784.32     2830.26    168.63 o 
   0   2   9     5770.53     5825.60    173.81 o 
   2   2   9       66.72       -8.28     66.35 o 
   4   2   9       89.43       40.63     94.09 o 
   6   2   9      371.58      275.58     75.57 o 
   8   2   9      682.87      617.57    161.28 o 
 -19   3   9     2316.73     2621.41    204.14 o 
 -17   3   9     1354.10     1350.15    149.68 o 
 -15   3   9     3546.88     3583.19    215.93 o 
 -13   3   9      790.33      738.67    118.92 o 
 -11   3   9     2738.18     2639.34    106.25 o 
  -9   3   9     3359.21     3302.73    118.90 o 
  -7   3   9     1716.96     1644.49    105.92 o 
  -5   3   9      115.85      127.06     27.48 o 
  -3   3   9     1273.42     1135.33     73.85 o 
  -1   3   9     7202.01     7714.61    331.31 o 
   1   3   9      731.09      903.86     81.43 o 
   3   3   9       73.82       44.88     75.09 o 
   5   3   9     1100.05      968.74    101.43 o 
   7   3   9     2790.84     2700.68    178.48 o 
   9   3   9      409.46      274.51    146.93 o 
 -20   4   9     1265.42      965.66    316.47 o 
 -18   4   9     1248.33     1174.71    149.85 o 
 -16   4   9     3107.92     3757.65    237.50 o 
 -14   4   9     4303.35     4659.75    247.40 o 
 -12   4   9      419.62      373.57     73.51 o 
 -10   4   9     3690.65     3773.01    203.78 o 
  -8   4   9     4810.73     4903.71    136.17 o 
  -6   4   9     6545.27     6626.44    173.61 o 
  -4   4   9     3766.64     4076.63    105.08 o 
  -2   4   9     8515.18     9356.46    277.58 o 
   0   4   9     3271.87     3529.66    158.10 o 
   2   4   9     2267.13     2151.03    205.39 o 
   4   4   9     3423.87     3261.06    167.04 o 
   6   4   9     1233.91     1372.16    190.69 o 
   8   4   9      987.74     1134.50    165.47 o 
 -19   5   9      336.49      307.98    145.51 o 
 -17   5   9      308.46       52.07     90.20 o 
 -15   5   9      191.93      103.18    102.95 o 
 -13   5   9      241.91      283.33    127.52 o 
 -11   5   9      346.44      296.22     53.65 o 
  -9   5   9       33.93       20.17     34.34 o 
  -7   5   9        1.15      -21.59     27.47 o 
  -5   5   9      315.76      350.84     29.58 o 
  -3   5   9      205.61      147.36     56.00 o 
  -1   5   9        1.55       -9.55     45.52 o 
   1   5   9     3839.53     3970.46    171.90 o 
   3   5   9      143.88       26.70     85.63 o 
   5   5   9      156.31      157.72     84.59 o 
   7   5   9       76.45       69.50     95.27 o 
   9   5   9       16.72     -133.20    133.20 o 
 -18   6   9     1258.29     1459.48    244.23 o 
 -16   6   9     2085.72     1964.44    178.84 o 
 -14   6   9     5335.44     5869.51    262.58 o 
 -12   6   9     3490.63     3859.36    164.52 o 
 -10   6   9     7232.58     6906.38    188.73 o 
  -8   6   9     1732.29     1823.90    111.13 o 
  -6   6   9     1830.15     1727.63     66.61 o 
  -4   6   9     8709.04     9274.24    289.61 o 
  -2   6   9     6223.88     6068.77    226.19 o 
   0   6   9     1203.16     1295.75    129.54 o 
   2   6   9     4447.49     4401.10    196.38 o 
   4   6   9     2315.45     2615.81    166.45 o 
   6   6   9     1107.15     1229.87    121.23 o 
   8   6   9      421.32      440.33    144.12 o 
 -19   7   9      496.16      294.53    148.95 o 
 -17   7   9      428.11      356.19    116.21 o 
 -15   7   9      381.41      206.30    105.11 o 
 -13   7   9      562.53      580.22     70.52 o 
 -11   7   9     1198.22     1108.28    101.50 o 
  -9   7   9      206.82      129.57     45.51 o 
  -7   7   9     2454.24     2317.18    103.85 o 
  -5   7   9      742.01      479.23     88.18 o 
  -3   7   9      205.25      179.58     77.63 o 
  -1   7   9      806.41      653.61    101.94 o 
   1   7   9     1123.43      790.67    128.75 o 
   3   7   9      102.06      -76.17     82.06 o 
   5   7   9      645.22      582.41    106.70 o 
   7   7   9      471.82      700.06    146.87 o 
 -18   8   9      580.80      454.06    209.83 o 
 -16   8   9     1176.33     1323.07    200.99 o 
 -14   8   9      977.83     1053.32    120.06 o 
 -12   8   9      942.17      822.53    143.95 o 
 -10   8   9     5891.57     5409.22    167.93 o 
  -8   8   9     8262.63     8352.07    216.03 o 
  -6   8   9      223.00      196.08     40.43 o 
  -4   8   9      446.35      809.84    129.24 o 
  -2   8   9     3014.18     3095.12    181.60 o 
   0   8   9     4930.88     5329.31    352.34 o 
   2   8   9     3521.88     3338.13    257.99 o 
   4   8   9     1210.08      983.80    158.23 o 
   6   8   9      300.99      392.63    152.34 o 
   8   8   9      579.14      546.44    164.62 o 
 -17   9   9     1687.17     1947.47    164.40 o 
 -15   9   9     1514.57     1315.52    151.17 o 
 -13   9   9     1912.76     2187.37    181.99 o 
 -11   9   9     1132.06     1146.33    133.17 o 
  -9   9   9     1493.09     1551.82     80.01 o 
  -7   9   9     8549.01     9018.99    340.25 o 
  -5   9   9     3472.95     3666.88    282.07 o 
  -3   9   9     2009.92     2049.66    200.00 o 
  -1   9   9     1371.50     1643.27    211.31 o 
   1   9   9     3491.18     3404.47    293.37 o 
   3   9   9      731.31     1036.38    193.12 o 
   5   9   9     1214.71     1364.15    193.12 o 
 -18  10   9        7.71      169.23    153.82 o 
 -16  10   9      254.99      237.88    124.34 o 
 -14  10   9      694.36      807.65    119.52 o 
 -12  10   9      484.98      323.12     70.09 o 
 -10  10   9     1520.22     1505.54    198.73 o 
  -8  10   9      244.39      225.93     58.52 o 
  -6  10   9      228.72      269.78    123.34 o 
  -4  10   9       63.64       58.97    117.45 o 
  -2  10   9       19.76      187.72    111.55 o 
   0  10   9     2029.93     1876.68    246.69 o 
   2  10   9      239.91      105.16    111.06 o 
   4  10   9      302.05      -34.89    116.95 o 
   6  10   9      180.12      122.85    134.65 o 
 -17  11   9     1058.69     1062.95    153.68 o 
 -15  11   9     4908.07     5370.30    339.56 o 
 -13  11   9     3137.89     3328.30    327.77 o 
 -11  11   9     2515.82     2443.41    198.56 o 
  -9  11   9     3916.77     3934.73    225.50 o 
  -7  11   9     1120.94     1309.21     98.05 o 
  -5  11   9     4136.76     4211.85    329.24 o 
  -3  11   9     4325.28     4631.02    306.15 o 
  -1  11   9     4722.31     4465.91    329.24 o 
   1  11   9     1878.47     1950.39    234.40 o 
   3  11   9     2159.41     2854.09    292.88 o 
   5  11   9      689.17      812.79    175.43 o 
 -16  12   9      474.50      404.77    115.01 o 
 -14  12   9      512.81      452.82    105.16 o 
 -12  12   9       15.64      -47.21     47.21 o 
 -10  12   9      210.10      203.64     57.36 o 
  -8  12   9      639.23      679.84     79.80 o 
  -6  12   9      111.03       -5.90    129.24 o 
  -4  12   9        3.96      141.03    141.03 o 
  -2  12   9       95.22      -11.79    117.45 o 
   0  12   9      278.65      304.67    146.44 o 
   2  12   9      938.72      847.68    210.32 o 
   4  12   9      756.77      508.11    198.53 o 
   6  12   9       33.39       76.17    216.22 o 
 -15  13   9      672.55      543.11    114.49 o 
 -13  13   9      924.21      958.82    162.16 o 
 -11  13   9      904.75     1152.47    127.16 o 
  -9  13   9     3107.01     3484.55    185.16 o 
  -7  13   9     2697.03     2909.62    316.96 o 
  -5  13   9     2064.07     2174.48    264.87 o 
  -3  13   9     4535.69     4999.58    353.32 o 
  -1  13   9     2825.08     3253.61    340.55 o 
   1  13   9     1826.49     2023.12    257.50 o 
   3  13   9     1519.84     1570.05    280.10 o 
   5  13   9      184.14      -52.58    215.73 o 
 -14  14   9      338.49      294.20     93.57 o 
 -12  14   9     2419.04     2547.48    183.89 o 
 -10  14   9      343.29      352.38    100.80 o 
  -8  14   9      797.42      591.65    216.71 o 
  -6  14   9     2294.96     2114.52    305.66 o 
  -4  14   9     3575.81     3213.80    306.15 o 
  -2  14   9      442.42      486.98    164.13 o 
   0  14   9      330.43      339.07    151.84 o 
   2  14   9      591.59      566.10    169.04 o 
   4  14   9     1117.35     1112.55    238.82 o 
 -13  15   9      564.72      968.77    262.66 o 
 -11  15   9      959.28     1012.30    279.12 o 
  -9  15   9      196.88       23.59    233.91 o 
  -7  15   9      662.81      181.82    170.03 o 
  -5  15   9      223.23      346.44    182.31 o 
  -3  15   9      492.64      527.77    181.82 o 
  -1  15   9      473.06      444.72    222.12 o 
   1  15   9      593.74      314.99    180.84 o 
 -12  16   9     3764.32     4011.36    429.98 o 
 -10  16   9     2934.22     2720.43    333.17 o 
  -8  16   9      939.43      820.65    210.81 o 
  -6  16   9      627.43      757.26    193.61 o 
  -4  16   9     1945.62     1935.65    299.27 o 
  -2  16   9     1552.04     1972.02    275.19 o 
   0  16   9     2378.32     2764.66    338.58 o 
   2  16   9     1619.39     1576.43    267.82 o 
 -11  17   9        6.83       11.79    192.14 o 
  -9  17   9      296.37      479.61    193.12 o 
  -7  17   9       11.93      252.09    252.09 o 
  -5  17   9       31.77     -164.13    164.13 o 
  -3  17   9       15.09      199.02    181.33 o 
  -1  17   9       23.49      501.73    256.51 o 
   1  17   9      130.83     -151.35    256.02 o 
 -10  18   9     2506.33     2464.41    339.07 o 
  -8  18   9     1302.76      772.98    286.98 o 
  -6  18   9      658.44      533.18    216.71 o 
  -4  18   9       91.68     -257.50    257.50 o 
  -2  18   9     4142.68     4566.65    437.84 o 
   0  18   9      733.96      784.78    238.33 o 
  -7  19   9      855.55     1199.52    257.50 o 
  -5  19   9        8.72      -23.59    268.80 o 
  -3  19   9      869.88      641.29    227.52 o 
 -18   0  10     2049.19     2399.05    341.04 o 
 -16   0  10     1525.39     1767.10    204.43 o 
 -14   0  10     9482.70    10411.93    574.95 o 
 -12   0  10     2859.27     3197.59    256.51 o 
 -10   0  10      372.11      336.61    125.31 o 
  -8   0  10     5505.06     6116.73    296.93 o 
  -6   0  10    13938.23    15668.90    666.84 o 
  -4   0  10     2379.50     2277.87    135.54 o 
  -2   0  10      332.15      557.44     53.22 o 
   0   0  10     1129.16     1008.52     87.72 o 
   2   0  10     2239.96     2656.55    284.52 o 
   4   0  10     2690.36     2747.46    322.85 o 
   6   0  10     1506.60      960.70    223.10 o 
 -19   1  10      354.69      882.57    210.81 o 
 -17   1  10        6.09       27.23    104.91 o 
 -15   1  10      106.95       79.61    165.11 o 
 -13   1  10     1314.62     1258.21    142.26 o 
 -11   1  10        3.16       14.27    162.16 o 
  -9   1  10      643.59      748.57    102.66 o 
  -7   1  10        1.12       27.83     54.76 o 
  -5   1  10       26.41      -17.14     32.80 o 
  -3   1  10      910.18     1039.08     85.89 o 
  -1   1  10     5803.87     5737.86    180.10 o 
   1   1  10        4.01       58.33     49.65 o 
   3   1  10       27.18       25.13    117.60 o 
   5   1  10        5.62     -115.26    115.26 o 
   7   1  10      296.18      284.52    210.81 o 
 -18   2  10      673.06      617.21    131.74 o 
 -16   2  10     1665.50     1906.05    212.29 o 
 -14   2  10     2550.34     2535.89    173.55 o 
 -12   2  10     5994.74     6270.97    290.68 o 
 -10   2  10     3422.62     3799.75    198.07 o 
  -8   2  10     5575.08     5687.69    278.83 o 
  -6   2  10     2333.60     2435.94     90.49 o 
  -4   2  10     2092.67     2377.45    114.40 o 
  -2   2  10      630.39      637.55     65.48 o 
   0   2  10      478.74      430.08     73.99 o 
   2   2  10     4159.92     4163.11    186.29 o 
   4   2  10     2380.03     1922.83    363.89 o 
   6   2  10     2055.16     2007.47    293.12 o 
 -19   3  10     1437.38     1417.22    256.02 o 
 -17   3  10      481.78      470.49    150.12 o 
 -15   3  10     1015.16     1042.41    122.19 o 
 -13   3  10     5674.87     5704.71    271.36 o 
 -11   3  10     1473.70     1588.68    186.84 o 
  -9   3  10     2269.55     2507.73    144.89 o 
  -7   3  10      801.08      613.48     61.57 o 
  -5   3  10      590.92      668.79     52.56 o 
  -3   3  10     3758.12     3717.71    168.23 o 
  -1   3  10     2249.78     2202.53    130.23 o 
   1   3  10      875.75     1118.57    132.59 o 
   3   3  10     2386.14     2212.59    149.91 o 
   5   3  10      661.59      423.48    154.38 o 
 -18   4  10      247.58      143.03    115.22 o 
 -16   4  10     1007.45      850.99    132.53 o 
 -14   4  10        1.98       51.12     89.95 o 
 -12   4  10      860.79     1057.25    124.82 o 
 -10   4  10      501.68      394.16     68.55 o 
  -8   4  10     2515.19     2501.58    313.35 o 
  -6   4  10      863.20      900.76    103.06 o 
  -4   4  10        3.00        3.13     74.65 o 
  -2   4  10       34.09       57.50     55.70 o 
   0   4  10      846.68      588.45     89.29 o 
   2   4  10      594.52      436.78     83.15 o 
   4   4  10      775.24      433.37    263.89 o 
   6   4  10      261.36      167.47    154.30 o 
 -17   5  10     3432.59     3424.53    224.53 o 
 -15   5  10     1283.78     1258.31    146.27 o 
 -13   5  10     1441.84     1459.05    239.32 o 
 -11   5  10     2839.10     2606.85    159.13 o 
  -9   5  10     1033.98      986.80     98.46 o 
  -7   5  10     8355.05     8952.96    297.45 o 
  -5   5  10     4270.73     4582.51    246.20 o 
  -3   5  10     2490.93     2673.51    212.04 o 
  -1   5  10     1301.50     1143.22    150.62 o 
   1   5  10     5220.69     5329.89    238.21 o 
   3   5  10     2271.90     2384.03    294.94 o 
   5   5  10     1950.96     2312.36    248.63 o 
 -18   6  10        1.55      -32.57    108.00 o 
 -16   6  10        0.75       48.70     96.24 o 
 -14   6  10        3.89      133.22     78.47 o 
 -12   6  10        4.37      -20.30     45.72 o 
 -10   6  10        2.24       25.57     45.53 o 
  -8   6  10      363.25      344.83     77.92 o 
  -6   6  10      109.58      138.24     51.58 o 
  -4   6  10      326.93      209.98     74.79 o 
  -2   6  10      672.95      550.93    103.90 o 
   0   6  10       50.66       84.77     74.90 o 
   2   6  10       11.89      191.80     89.27 o 
   4   6  10       70.31      146.66     82.09 o 
   6   6  10       48.84      390.18    206.39 o 
 -17   7  10     2201.00     2363.60    240.30 o 
 -15   7  10      493.45      292.29    116.22 o 
 -13   7  10     1294.88     1098.61     94.91 o 
 -11   7  10     5663.43     6530.65    232.96 o 
  -9   7  10     4400.94     4263.46    176.23 o 
  -7   7  10     2452.99     2339.63    121.94 o 
  -5   7  10     3991.99     4518.58    252.00 o 
  -3   7  10      889.16      769.84    110.08 o 
  -1   7  10     1638.52     1556.60    135.71 o 
   1   7  10     4796.29     4837.36    281.82 o 
   3   7  10     1486.64     1490.58    211.06 o 
   5   7  10     1813.85     1543.15    178.14 o 
 -16   8  10       88.09      -90.91    164.62 o 
 -14   8  10     1412.68     1410.77    137.96 o 
 -12   8  10      841.18      975.93    189.68 o 
 -10   8  10     1182.91     1350.97    128.31 o 
  -8   8  10     2869.47     2445.34    200.52 o 
  -6   8  10     1269.39      913.39    116.65 o 
  -4   8  10     1218.78     1045.30    121.43 o 
  -2   8  10      445.41      504.86    104.41 o 
   0   8  10      693.31      644.41    131.40 o 
   2   8  10      317.93      417.18    133.21 o 
   4   8  10     1399.37     1384.87    265.36 o 
 -17   9  10     1201.21     1326.31    238.33 o 
 -15   9  10      448.93      147.91    170.52 o 
 -13   9  10      285.60      232.05     95.40 o 
 -11   9  10      666.39      633.53     87.42 o 
  -9   9  10      455.27      285.43    114.50 o 
  -7   9  10     1703.53     1672.65    149.87 o 
  -5   9  10     2711.34     2090.73    265.85 o 
  -3   9  10      184.25      137.68     99.41 o 
  -1   9  10      121.73      186.40    104.78 o 
   1   9  10      368.41      217.61    140.79 o 
   3   9  10      851.63      781.94    132.10 o 
   5   9  10      298.83     -146.44    146.44 o 
 -16  10  10     2181.94     1935.65    284.03 o 
 -14  10  10     1586.36     1291.04    135.61 o 
 -12  10  10     2094.11     2304.53    326.29 o 
 -10  10  10     1856.06     1696.17    107.69 o 
  -8  10  10     1048.99     1032.45    143.33 o 
  -6  10  10     4805.12     5532.74    694.36 o 
  -4  10  10     2635.81     2660.09    196.64 o 
  -2  10  10     2633.26     3153.85    275.68 o 
   0  10  10     4420.50     4732.25    399.51 o 
   2  10  10     2072.91     2128.28    246.69 o 
 -15  11  10       14.01      124.58    200.25 o 
 -13  11  10      213.22      128.81     73.73 o 
 -11  11  10       39.24       53.32    106.64 o 
  -9  11  10      107.60      141.47    101.45 o 
  -7  11  10      161.09      -42.19    205.90 o 
  -5  11  10        0.08      -34.89    169.54 o 
  -1  11  10        5.07      -17.69    129.24 o 
   1  11  10       80.76       64.37    140.54 o 
   3  11  10        1.94      117.45    134.65 o 
 -14  12  10      499.80      114.01    274.21 o 
 -12  12  10     2049.85     1867.35    264.38 o 
 -10  12  10     3760.80     3518.18    227.77 o 
  -8  12  10      939.68      980.11    191.65 o 
  -6  12  10     2620.65     2418.71    292.39 o 
  -4  12  10     3059.90     3320.93    334.16 o 
  -2  12  10     1252.46      873.72    170.03 o 
   0  12  10     1589.18     1600.02    223.10 o 
   2  12  10     2497.71     2272.76    281.58 o 
 -13  13  10       14.50     -143.49    252.09 o 
 -11  13  10     1223.63     1021.14    225.06 o 
  -9  13  10     1221.11      989.60    140.61 o 
  -7  13  10      224.84      262.41    215.73 o 
  -5  13  10     1119.41      959.72    245.70 o 
  -3  13  10      550.12      550.87    164.13 o 
  -1  13  10      133.14      562.66    222.61 o 
   1  13  10      411.29      234.40    152.34 o 
 -12  14  10      329.20       80.59    212.78 o 
 -10  14  10      253.64       35.49    169.04 o 
  -8  14  10      350.16      337.60    256.02 o 
  -6  14  10     1043.40     1145.47    251.11 o 
  -4  14  10     1862.85     1604.44    257.99 o 
  -2  14  10     1485.75     1786.26    304.67 o 
   0  14  10     1195.79      907.14    216.71 o 
 -11  15  10      717.07      895.34    236.86 o 
  -9  15  10     1634.06     1336.14    302.22 o 
  -7  15  10     2320.87     2164.65    291.90 o 
  -5  15  10     2386.16     2544.01    292.88 o 
  -3  15  10       63.35      438.83    245.70 o 
  -1  15  10     2207.04     2333.69    269.29 o 
 -10  16  10        2.10       34.89    272.24 o 
  -8  16  10      140.15      151.35    186.24 o 
  -6  16  10      204.91      560.70    204.43 o 
  -4  16  10      627.70     1151.86    292.39 o 
  -2  16  10      869.62      783.30    233.91 o 
 -17   1  11      652.24     1002.15    158.74 o 
 -15   1  11     3457.66     3840.93    302.71 o 
 -13   1  11     1201.41     1832.65    236.37 o 
 -11   1  11     3186.98     3728.30    197.35 o 
  -9   1  11     3140.43     3758.63    341.19 o 
  -7   1  11     3163.04     3347.22    225.55 o 
  -5   1  11     4228.57     4566.43    194.96 o 
  -3   1  11     6024.39     5944.54    303.23 o 
  -1   1  11      889.85      699.72    205.16 o 
   1   1  11        8.08       32.95    136.35 o 
   3   1  11     1015.82      672.60    217.20 o 
 -16   2  11     1140.92      942.01    231.45 o 
 -14   2  11     1010.33     1220.02    142.75 o 
 -12   2  11      112.19      119.51     71.79 o 
 -10   2  11     1301.27     1165.54     96.35 o 
  -8   2  11      301.84      193.36     64.44 o 
  -6   2  11     1210.44     1300.29    148.03 o 
  -4   2  11      449.13      451.98     87.48 o 
  -2   2  11     1263.93     1309.90    293.37 o 
   0   2  11       22.45      275.38    130.14 o 
   2   2  11     1558.50     1390.74    185.01 o 
 -17   3  11      229.55      109.51    146.68 o 
 -15   3  11       11.71      326.40    137.72 o 
 -13   3  11     1783.49     1786.34    166.73 o 
 -11   3  11     1990.72     1985.71    159.36 o 
  -9   3  11     2400.34     2505.19    129.68 o 
  -7   3  11      895.05      983.73    172.24 o 
  -5   3  11     2178.68     2016.24    199.51 o 
  -3   3  11      334.53      193.88     72.22 o 
  -1   3  11      262.50      440.07    138.66 o 
   1   3  11      653.54      599.06    151.84 o 
   3   3  11      648.58      445.89    144.87 o 
 -16   4  11     1880.08     1725.36    185.76 o 
 -14   4  11     2241.20     2458.57    171.95 o 
 -12   4  11     1508.85     1639.80    147.95 o 
 -10   4  11     1346.63     1281.85    147.04 o 
  -8   4  11     3111.09     3251.86    363.15 o 
  -6   4  11     1838.49     1895.06    179.85 o 
  -4   4  11     2490.44     2324.49    229.49 o 
  -2   4  11     1070.15      919.08    102.63 o 
   0   4  11     2296.12     2072.44    209.49 o 
   2   4  11     2413.32     2292.11    243.76 o 
 -15   5  11       81.22      250.13     95.53 o 
 -13   5  11       61.93       79.68     77.64 o 
 -11   5  11      848.39      917.30     94.94 o 
  -9   5  11      787.67      778.30    106.50 o 
  -7   5  11       35.23       79.16     89.77 o 
  -5   5  11        8.27      -88.57     88.57 o 
  -3   5  11        7.91       16.98     87.07 o 
  -1   5  11       44.70      -64.87    102.02 o 
   1   5  11        0.88       78.60    121.04 o 
 -16   6  11     3282.41     3635.48    312.78 o 
 -14   6  11     1237.26     1258.61    127.77 o 
 -12   6  11     1280.69     1287.93    108.98 o 
 -10   6  11     3772.67     3825.77    232.52 o 
  -8   6  11     4278.06     4519.92    237.11 o 
  -6   6  11     1040.26      821.89    120.24 o 
  -4   6  11     1057.91     1136.81    148.50 o 
  -2   6  11     1781.53     1690.63    154.01 o 
   0   6  11     3329.66     3016.38    415.73 o 
   2   6  11     1260.53      920.90    244.72 o 
 -15   7  11        1.29     -159.71    159.71 o 
 -13   7  11      220.12      108.60    217.69 o 
 -11   7  11      796.61      883.06    251.11 o 
  -9   7  11      947.61      772.76    141.25 o 
  -7   7  11       10.63        4.62     84.76 o 
  -5   7  11      408.29      205.38     90.28 o 
  -3   7  11     1078.73      934.70    198.28 o 
  -1   7  11      417.30      580.11    169.04 o 
   1   7  11      139.70      304.18    233.91 o 
 -14   8  11      667.95      542.02    182.80 o 
 -12   8  11      518.27      705.66    229.49 o 
 -10   8  11      775.21      588.71    192.63 o 
  -8   8  11      774.49      841.95    137.77 o 
  -6   8  11     3699.14     3719.45    583.30 o 
  -4   8  11     1889.40     1838.19    179.04 o 
  -2   8  11     1542.87     1249.24    137.07 o 
   0   8  11      515.26      815.74    264.38 o 
 -11   9  11     1572.19     1184.95    148.15 o 
  -9   9  11     2056.59     2172.17    183.04 o 
  -7   9  11     1063.35     1065.59    151.84 o 
  -5   9  11      540.41      548.82    160.20 o 
  -3   9  11     2339.65     2569.74    361.43 o 
  -1   9  11     2722.82     2581.47    204.04 o 
   1   9  11     1336.00     1398.84    155.87 o 
 -14  10  11       57.94       11.30    165.11 o 
 -12  10  11      278.54      320.89    177.40 o 
 -10  10  11      827.61      684.86    139.08 o 
  -8  10  11       20.06       48.73    125.17 o 
  -6  10  11      338.06      382.94    112.29 o 
  -4  10  11      402.95      212.03    100.07 o 
  -2  10  11       89.70       57.97    205.41 o 
   0  10  11      106.63      -70.27    158.23 o 
 -13  11  11      898.97      753.33    257.01 o 
 -11  11  11     2413.92     1930.25    264.38 o 
  -9  11  11     2649.69     2891.32    226.83 o 
  -7  11  11     1601.25     1539.42    217.69 o 
  -5  11  11     1085.77     1094.74    155.38 o 
  -3  11  11      594.37      531.39    145.73 o 
  -1  11  11     1951.99     1517.37    177.43 o 
 -12  12  11      728.99     1082.08    291.90 o 
 -10  12  11      100.41     -102.47    112.83 o 
  -8  12  11       11.17     -136.86    136.86 o 
  -6  12  11      148.75      -88.38    100.06 o 
  -4  12  11      194.02       64.69    212.53 o 
  -2  12  11        4.42       28.03    130.36 o 
  -9  13  11      939.75      842.26    157.00 o 
  -7  13  11     1321.93     1824.63    428.26 o 
  -5  13  11      560.63      610.98    218.92 o 
  -3  13  11     1445.21     1058.98    269.29 o 
 -14   0  12      299.00       57.00    119.41 o 
 -12   0  12     1261.02     1570.54    210.81 o 
  -8   0  12     2866.38     2699.30    294.35 o 
  -6   0  12     2300.54     2365.63    324.82 o 
  -4   0  12     4669.54     4212.34    401.97 o 
  -2   0  12     1501.22     1012.79    267.82 o 
 -13   1  12       55.95     -107.62    107.62 o 
 -11   1  12        0.75       51.60    103.20 o 
  -9   1  12        2.60        0.00    132.19 o 
  -7   1  12      668.18      133.17    214.25 o 
  -5   1  12      496.46      291.40    131.31 o 
  -3   1  12      337.38      302.88    139.88 o 
  -1   1  12      413.16      198.97    160.20 o 
 -14   2  12     1134.22     1145.94    145.59 o 
 -12   2  12      605.10      827.53    166.59 o 
 -10   2  12     2104.90     2626.08    259.46 o 
  -8   2  12     2480.80     1778.89    236.86 o 
  -6   2  12     1659.64     1698.30    285.02 o 
  -4   2  12     1640.73     1705.06    371.26 o 
  -2   2  12     2034.32     1740.75    207.73 o 
 -13   3  12      944.88     1075.20    247.18 o 
 -11   3  12      407.68      455.53    178.87 o 
  -9   3  12     1318.84     1027.07    140.88 o 
  -7   3  12     1462.47     1103.21    208.85 o 
  -5   3  12     1406.07     1045.71    216.22 o 
  -3   3  12     1328.27      953.76    196.07 o 
  -1   3  12       40.45      142.16    127.35 o 
 -14   4  12      738.62     1160.21    229.98 o 
 -12   4  12      548.02      369.05    155.78 o 
 -10   4  12       87.81      -63.18     83.52 o 
  -8   4  12      209.27      151.08     90.79 o 
  -6   4  12      673.86      -11.79    216.22 o 
  -4   4  12      289.61       23.59    175.92 o 
  -2   4  12      952.65      597.55    298.78 o 
 -11   5  12     1552.80     1297.98    537.35 o 
  -9   5  12     1120.48      890.70    124.42 o 
  -7   5  12      649.03      837.61    198.53 o 
  -5   5  12     2145.75     1578.89    240.79 o 
  -3   5  12     1074.65      669.79    211.31 o 
  -1   5  12     2881.21     2312.07    333.67 o 
 -12   6  12      204.65      293.86    207.37 o 
 -10   6  12        2.97      169.11    111.94 o 
  -8   6  12       95.48      -20.77     90.25 o 
  -6   6  12      115.93      162.63    133.64 o 
  -4   6  12       25.87      146.93    170.52 o 
  -2   6  12       69.14      211.31    234.89 o 
 -11   7  12     1639.79     1862.36    255.78 o 
  -9   7  12      875.12      434.90    162.16 o 
  -7   7  12     1335.69     1696.41    456.52 o 
  -5   7  12     1550.93     1599.12    159.22 o 
  -3   7  12     1633.08     1490.44    253.57 o 
 -10   8  12      527.60      543.72    126.47 o 
  -8   8  12      891.11      799.75    130.17 o 
  -6   8  12      433.80      354.66    155.01 o 
  -4   8  12      755.22      610.74    182.07 o 
  -9   9  12        4.04      157.62    121.13 o 
  -7   9  12     1034.31      826.30    173.22 o 
  -5   9  12      271.21      133.76    109.92 o 
                                                 
